# Supplementary material for: The role of HIF-1α/HO-1 pathway in hippocampal neuronal ferroptosis in epilepsy
Source: iScience. 2023 Sep 29;26(11):108098. doi: 10.1016/j.isci.2023.108098 (PMC10590818; doi:10.1016/j.isci.2023.108098)
Supplement: Table S1. Significant Differential Metabolites in positive and negative mode, related to Figures 1 and 2 [file mmc1.xlsx]

## Sheet: Sheet1
Table S1. Significant Differential Metabolites in positive and negative mode, related to Figure 1 and 2.
Positive mode	Significant Differential Metabolites Name	P-Value	VIP		Negative mode	Significant Differential Metabolites Name	P-Value	VIP
	Fangchinoline	5.12495e-10	2.52823			Quercetin-3-O-Deoxyhexosyl(1-2)Deoxyhexoside	1.35777e-16	2.98445
	Thiazolidine-4-Carboxylic Acid	2.87618e-10	2.52606			PFSM-carboxylic acid	1.54785e-15	2.92602
	Caffeine	4.25735e-10	2.51905			PFSM-perfluoroalkyl sulfonamide Me	5.51637e-14	2.91078
	2-(7-Methoxy-2-Oxochromen-8-Yl)-3-Methylbut-2-Enal	3.50894e-09	2.40049			PFCA-diether Hsubstituted	4.50826e-13	2.81961
	2-Benzothiazolesulfonic Acid	1.38253e-09	2.33144			Trifluoroacetic Acid	2.86583e-08	2.48569
	Propyl Gallate	3.45699e-11	2.32195			FT-PFSA	7.7824e-07	2.3092
	Terazosin	2.72515e-09	2.28762			UDP-beta-L-rhamnose	2.04934e-07	2.3091
	Epicatechin Gallate	4.39141e-08	2.25693			PFSM-ammonio N CMAmP FT FOSA	8.00469e-08	2.29546
	Epigallocatechin 3-gallate	2.11925e-07	2.16722			PFSM-perfluoroalkyl sulfonamide	1.18015e-07	2.26772
	Juglone	5.1649e-07	2.15323			Hypericin	7.3994e-08	2.2464
	N-(10-Hydroxy-10-Methylundecyl)Acetamide	1.12409e-14	2.13922			PFSM-alcohol	3.61916e-09	2.23967
	Erucamide	7.02329e-07	2.12863			LPE 16:0	2.21299e-06	2.20183
	Pheophorbide A	2.09702e-07	2.09526			Palmitic Acid	2.62205e-06	2.18625
	Hyodeoxycholate	1.81271e-06	2.05811			Ovoic Acid	2.58395e-07	2.17947
	all-trans-Phytofluene	2.74197e-09	2.04366			Isorhynchophylline	2.26977e-06	2.10524
	Columbianetin	5.21713e-06	1.99906			Indarubicin	6.68894e-08	1.93529
	Voriconazole	1.6752e-06	1.97281			16-Hydroxypalmitate	2.8021e-05	1.92648
	Clafen	1.57014e-05	1.95133			Methyl-2-Hydroxyisobutyric Acid	9.88444e-05	1.88014
	Homoarginine	3.31149e-06	1.94571			D-(+)-Pantothenic Acid	9.41425e-05	1.87364
	Diacetylpyxinol	4.20305e-06	1.93948			FA 18:1+1O	4.77687e-05	1.82178
	3,15-O-Diacetoxy-7-14-O-Dibenzoyloxy-5-Hydroxymyrsinol	2.23043e-06	1.91797			Phosphatidylcholine Lyso 18	0.0001694	1.81198
	2-Amino-4-Hydroxypyrimidine-5-Carboxylic Acid	6.97506e-07	1.89367			Quercetin 3-(6''-Acetylglucoside)	0.000103719	1.74845
	Palmitoylcarnitine	1.23766e-05	1.8646			Phosphatidylethanolamine Lyso 17	0.000490263	1.74822
	5-Hydroxyindoleacetate	1.18196e-05	1.85537			Pyroglutamic Acid	0.000289472	1.74334
	Sorbitol	9.75381e-06	1.84101			Myristic Acid	0.000383557	1.71872
	Smenospongidine	2.58683e-11	1.83848			3-Methoxy-4-Hydroxymandelate	0.000508749	1.70375
	Dehydrocurvularin	4.30026e-05	1.83738			Linoleic Acid	6.05878e-05	1.69691
	Deethylatrazine	4.63374e-05	1.83441			Phosphoric Acid	8.1259e-05	1.69361
	2-Hydroxyalantolactone	2.56116e-08	1.82199			4,5-Dihydroxy-3-Propylcyclopent-2-En-1-One	0.000620742	1.67894
	Baicalein	9.05743e-05	1.80549			Phosphatidylcholine Lyso 16	0.000696674	1.67367
	1-Palmitoyl-2-Oleoyl-Sn-Glycero-3-Phosphocholine	5.36404e-05	1.80409			Phosphatidylethanolamine Lyso 16	0.000237165	1.66745
	Indole-3-carbaldehyde	5.11517e-05	1.79562			D-(+)-Malic Acid	0.000208366	1.6655
	Alpha-Carotene	6.16276e-05	1.78935			Phosphatidylethanolamine Lyso Alkenyl 18	0.000931372	1.62949
	Karanjin	7.00072e-05	1.78326			Destruxin A	0.00221947	1.56161
	Ubiquinone 30	0.000102922	1.7824			Baicalin	0.0025946	1.52956
	L-Tryptophan	8.06973e-05	1.78211			Barbatolic Acid	0.000775296	1.5027
	Abscisic Acid	2.66522e-05	1.77464			Phosphatidylethanolamine Lyso Alkenyl 16	0.00379621	1.48874
	Enterolactone	1.3874e-05	1.76638			Rutamarin	0.00434352	1.4643
	Arginine	8.69433e-06	1.76547			Oleic Acid	0.00161094	1.46401
	4-(Sec-Butoxy)Benzoic Acid	3.94663e-11	1.76527			Pyruvic Acid	0.00434535	1.43003
	Biliverdin	5.98984e-05	1.74752			1H-Benzotriazole	0.00206732	1.42135
	Alpha-Ergocryptine	4.97305e-05	1.73783			6-Aminoindazole	0.000234883	1.41344
	1-Hydroxypyrene	2.59642e-07	1.735			Methylsuccinic Acid	0.00151185	1.40869
	Irigenol	3.08455e-05	1.73463			LPE 18:2	0.00506498	1.39616
	20(S),24(R)-Ocotillol	5.48214e-05	1.72734			Phosphatidylethanolamine Lyso 20	0.00827801	1.33913
	LPC 16:0	7.06022e-05	1.72493			Epoxygedunin	0.00643821	1.31503
	Isoxanthohumol	8.70924e-06	1.71797			Ascorbic Acid	0.0103566	1.31376
	5-O-Methylvisammioside	6.8926e-05	1.71476			2-Hydroxybutyric Acid	0.0131053	1.305
	Deoxyguanylic Acid	0.000282424	1.7139			FA 18:1+2O	0.0120093	1.2961
	1-Benzylimidazole	0.000159277	1.71279			3-Epilupeol	0.00554408	1.28298
	Oleoylethanolamide	0.000112543	1.70019			Lobaric Acid	0.0123259	1.26285
	12-Desoxydiacetylpyxinol	0.000330818	1.67028			Pyrocatechuic Acid	0.00957785	1.26065
	Tris(1-Chloro-2-Propyl)Phosphate	0.000301269	1.66667			Hexosyl Lpe 18:2	0.0139753	1.25773
	L-Thyroxine	2.99847e-05	1.66254			9-Trans-Palmitelaidic Acid	0.0163862	1.24774
	Bullatine B	0.000397124	1.66116			5-Aminopentanoic Acid	0.026446	1.23026
	Glutamine	0.000455671	1.65826			Picrotin	0.00110489	1.2084
	3-(4-Methoxy-6-Oxopyran-2-Yl)Butanoic Acid	7.78611e-05	1.65703			12:4+3O Fatty Acyl Hexoside	0.0173051	1.19853
	Leucoridine A	0.000398966	1.62454			Lorazepam	0.00148676	1.19245
	Eltrombopag	0.00051483	1.59717			Pyridoxine	0.00684279	1.18923
	Euparin	1.08688e-08	1.59498			Monoisobutyl Phthalate	0.0204423	1.18588
	Cholestane	0.000231049	1.59407			Rhodocladonic Acid	0.0216214	1.18262
	Deltamine	0.000650774	1.58728			Bilirubin	0.0453896	1.17213
	Glu-Thr	2.14883e-10	1.58465			LPE 18:1	0.0242343	1.17008
	Glutamine (L)	0.000790956	1.56669			Tetrahydroalstonine	0.0387084	1.16941
	Ginkgolide A	0.000625171	1.56053			Speciophylline	0.00229302	1.14599
	Linoleyl Carnitine	0.000192496	1.55822			Isoreserpin	0.00302425	1.13093
	4-Methoxy-9H-Xanthen-9-One	9.72244e-06	1.54899			Nephrosteranic Acid	0.0153695	1.12118
	Zeta-Carotene	3.59185e-05	1.54696			5,7-Dihydroxyflavanone	0.0124831	1.09516
	C18(Plasm)-18:1 PC	1.35306e-09	1.53184			2,2`,4,4`-Tetrahydroxybenzophenone	0.0101228	1.09377
	Cucurbitacin B	0.00114682	1.52276			Phosphatidylethanolamine Lyso 22	0.00434455	1.09283
	Lunarine	1.31574e-05	1.51267			Aspalathin	0.0306308	1.0868
	3-[(3-Oh-Myristoyl)Oxy]Decanoyl Glutamine	0.000901886	1.51188			3,5-Dihydroxyphenylglycine	0.00157029	1.07919
	Muramic Acid	0.00109574	1.50985			Bonactin	0.0178354	1.04882
	Trigonelline	0.00210491	1.50587			Neoandrographolide	0.0477603	1.04589
	Desferrioxamine B	0.00196383	1.47948			Caperatic Acid	0.026662	1.02126
	5,7-Dichlorokynurenic Acid Monohydrate	0.00170123	1.47627			Bavachinin A	0.0381478	1.01083
	DDAO	0.00103352	1.46849
	Vitamin K1	0.0030895	1.46241
	5-Chloroindole-2-Carboxylic Acid	0.000267003	1.46164
	N,N-Dimethyldodecylamine N-Oxide	0.00262589	1.46062
	Phytosphingosine	0.00194074	1.44223
	Kobusone	0.00133821	1.43502
	Diallyl Trisulfide	0.00311278	1.43077
	Isochromophilone VI	9.37024e-05	1.41612
	Paxisterol	0.00237587	1.41436
	Econazole Nitrate	0.00698225	1.38096
	Dehydroepiandrosterone	0.000999471	1.37575
	Isofraxidin	0.000177012	1.37047
	LPC 18:1	0.00424751	1.35825
	(2S,2'S)-3,3'-Disulfanediylbis(2-Aminopropanoic Acid)	0.00281497	1.34692
	Garcinolic Acid	0.00524908	1.34691
	Biotin	0.00737062	1.34445
	1,2,3,4-Tetrahydro-6-Methoxy-1-Oxo-Beta-Carboline	0.00504064	1.34316
	Bruceine H	0.00524285	1.33485
	Indolelactate	0.00178917	1.32859
	1-Palmitoyl-2-Oleoyl-3-Linoleoyl-Rac-Glycerol	0.0025787	1.32167
	Atalaphylline	0.00491711	1.31812
	Hypotaurine	0.00402818	1.3081
	L-Kynurenine	0.00298464	1.3079
	Coniferin	3.29774e-06	1.30605
	Soyasapogenol B	0.00429004	1.30398
	Menthol(-)	0.0116936	1.30147
	EDTA	0.0129552	1.29903
	Periplocymarin	0.0101206	1.29219
	N-Fructosyl Phenylalanine	0.0116968	1.28553
	L-Beta-Homolysine	3.99421e-07	1.26664
	Pleiomutinine	0.00409123	1.26487
	L-(+)-Arginine	0.00108985	1.25822
	N-Fructosyl Isoleucine	0.0164426	1.25574
	Pentacosanoic Acid	0.00147107	1.2512
	PRZ	0.0133142	1.24737
	N-[1-(4-Methoxy-6-Oxopyran-2-Yl)-2-Methylbutyl]Acetamide	0.00106072	1.23967
	(2E,4E)-N-[2-(4-Hydroxyphenyl)Ethyl]Dodeca-2,4-Dienamide	0.00363658	1.22939
	Alpha-Tochopheryl Acetate	0.000132313	1.22744
	Cinnamyl Alcohol	0.00830526	1.21761
	Beta-N-Methylaminoalanine	0.0137676	1.21576
	Taxifolin	0.0174369	1.21259
	Oleamide	2.0095e-07	1.20286
	Toddalolactone	0.0183866	1.20015
	7',8',9',10'-Tetrahydro-Beta-Cryptoxanthin	0.00744321	1.19877
	Schizandrin	0.0102531	1.19765
	Dihydrosphingosine	0.0184567	1.18637
	(2R)-5-Methoxy-2-Methyl-2,3,8,9-Tetrahydrofuro[2,3-H]Chromen-4-One	0.036403	1.17145
	CPP	0.00102204	1.15205
	Deferrioxamine E	0.0303362	1.14847
	Rhodopin	0.00942941	1.14464
	Theophylline	0.0104555	1.13858
	Xanthomonic Acid	0.0238219	1.1377
	Ginsenoside F1	0.0319857	1.13348
	Sclareol	0.0192537	1.13114
	Soyasapogenol A	0.0197777	1.12178
	Methadone	0.00629756	1.12008
	Alisol A,24-Acetate	0.0100295	1.11153
	Cordycepin	0.033286	1.1026
	Osajin	0.00879925	1.10211
	Cortisone	0.0158674	1.09882
	11B-Hydroxypristimerin	0.0221185	1.09866
	Dimethyl Sulfoxide	0.00102571	1.09373
	Solasodiene	0.000184846	1.07545
	Octadecanedioic Acid	0.0114967	1.0749
	Ebselen	3.18922e-06	1.07081
	Bovinocidin	0.0251791	1.06685
	Hymenamide B	0.00327746	1.06105
	5-Methoxyflavone	0.0328823	1.05884
	4-Methylumbelliferyl Acetate	0.0175232	1.04436
	(2E,4E,12Z)-N-(2-Methylpropyl)Octadeca-2,4,12-Trienamide	0.034814	1.03949
	Chrysanthemyl Alcohol	0.00136783	1.03932
	Nigrosporapyrone D	0.0469338	1.03157
	Primaquine	0.047774	1.02808
	Salmeterol Xinafoate	0.0486984	1.02614
	Fusaproliferin	0.0126866	1.01725
	1-Methyladenosine	2.72185e-05	1.01663
	3Alpha-Acetoxydihydrodeoxygedunin	0.00953843	1.00151
