# Supplementary material for: The role of HIF-1α/HO-1 pathway in hippocampal neuronal ferroptosis in epilepsy
Source: iScience. 2023 Sep 29;26(11):108098. doi: 10.1016/j.isci.2023.108098 (PMC10590818; doi:10.1016/j.isci.2023.108098)
Supplement: Table S2. Epileptic target genes in the DisGeNET database, related to Figure 3A [file mmc2.xlsx]

## Sheet: Sheet1
Table S2. Epileptic target genes in the DisGeNET database, related to Figure 3A.
Disease	Gene	Gene_Id	Gene_Full_Name
Epilepsy	SCN8A	6334	sodium voltage-gated channel alpha subunit 8
Epilepsy	GRIN2B	2904	glutamate ionotropic receptor NMDA type subunit 2B
Epilepsy	ABCB1	5243	ATP binding cassette subfamily B member 1
Epilepsy	SLC12A5	57468	solute carrier family 12 member 5
Epilepsy	PCDH19	57526	protocadherin 19
Epilepsy	SLC6A1	6529	solute carrier family 6 member 1
Epilepsy	SCN1A	6323	sodium voltage-gated channel alpha subunit 1
Epilepsy	SCN2A	6326	sodium voltage-gated channel alpha subunit 2
Epilepsy	CACNA2D2	9254	calcium voltage-gated channel auxiliary subunit alpha2delta 2
Epilepsy	CHD2	1106	chromodomain helicase DNA binding protein 2
Epilepsy	PRRT2	112476	proline rich transmembrane protein 2
Epilepsy	GABRG2	2566	gamma-aminobutyric acid type A receptor subunit gamma2
Epilepsy	CNTNAP2	26047	contactin associated protein 2
Epilepsy	GFAP	2670	glial fibrillary acidic protein
Epilepsy	GRIN2A	2903	glutamate ionotropic receptor NMDA type subunit 2A
Epilepsy	HCN1	348980	hyperpolarization activated cyclic nucleotide gated potassium channel 1
Epilepsy	KCNQ2	3785	potassium voltage-gated channel subfamily Q member 2
Epilepsy	MECP2	4204	methyl-CpG binding protein 2
Epilepsy	NPY	4852	neuropeptide Y
Epilepsy	POLG	5428	DNA polymerase gamma, catalytic subunit
Epilepsy	BDNF	627	brain derived neurotrophic factor
Epilepsy	SLC1A2	6506	solute carrier family 1 member 2
Epilepsy	CDKL5	6792	cyclin dependent kinase like 5
Epilepsy	STXBP1	6812	syntaxin binding protein 1
Epilepsy	TSC1	7248	TSC complex subunit 1
Epilepsy	TSC2	7249	TSC complex subunit 2
Epilepsy	GABRB3	2562	gamma-aminobutyric acid type A receptor subunit beta3
Epilepsy	SYNGAP1	8831	synaptic Ras GTPase activating protein 1
Epilepsy	IQSEC2	23096	IQ motif and Sec7 domain ArfGEF 2
Epilepsy	GNAO1	2775	G protein subunit alpha o1
Epilepsy	MEF2C	4208	myocyte enhancer factor 2C
Epilepsy	SMC1A	8243	structural maintenance of chromosomes 1A
Epilepsy	AKT1	207	AKT serine/threonine kinase 1
Epilepsy	FOXG1	2290	forkhead box G1
Epilepsy	SCN9A	6335	sodium voltage-gated channel alpha subunit 9
Epilepsy	SLC12A2	6558	solute carrier family 12 member 2
Epilepsy	POMC	5443	proopiomelanocortin
Epilepsy	SLC1A1	6505	solute carrier family 1 member 1
Epilepsy	UBE3A	7337	ubiquitin protein ligase E3A
Epilepsy	STX1B	112755	syntaxin 1B
Epilepsy	ALB	213	albumin
Epilepsy	FLNA	2316	filamin A
Epilepsy	GABRB2	2561	gamma-aminobutyric acid type A receptor subunit beta2
Epilepsy	GRM1	2911	glutamate metabotropic receptor 1
Epilepsy	KCNH1	3756	potassium voltage-gated channel subfamily H member 1
Epilepsy	SLC35A2	7355	solute carrier family 35 member A2
Epilepsy	WDR45	11152	WD repeat domain 45
Epilepsy	DNM1	1759	dynamin 1
Epilepsy	EEF1A2	1917	eukaryotic translation elongation factor 1 alpha 2
Epilepsy	HNRNPU	3192	heterogeneous nuclear ribonucleoprotein U
Epilepsy	NEXMIF	340533	neurite extension and migration factor
Epilepsy	TGFB1	7040	transforming growth factor beta 1
Epilepsy	KDM5C	8242	lysine demethylase 5C
Epilepsy	FGFR3	2261	fibroblast growth factor receptor 3
Epilepsy	SLC4A10	57282	solute carrier family 4 member 10
Epilepsy	SLC1A3	6507	solute carrier family 1 member 3
Epilepsy	CACNB4	785	calcium voltage-gated channel auxiliary subunit beta 4
Epilepsy	STAMBP	10617	STAM binding protein
Epilepsy	CHRM2	1129	cholinergic receptor muscarinic 2
Epilepsy	RAB39B	116442	RAB39B, member RAS oncogene family
Epilepsy	DDX3X	1654	DEAD-box helicase 3 X-linked
Epilepsy	DYRK1A	1859	dual specificity tyrosine phosphorylation regulated kinase 1A
Epilepsy	EIF2S3	1968	eukaryotic translation initiation factor 2 subunit gamma
Epilepsy	FOS	2353	Fos proto-oncogene, AP-1 transcription factor subunit
Epilepsy	FOSB	2354	FosB proto-oncogene, AP-1 transcription factor subunit
Epilepsy	KCNH5	27133	potassium voltage-gated channel subfamily H member 5
Epilepsy	GLUD1	2746	glutamate dehydrogenase 1
Epilepsy	GPX1	2876	glutathione peroxidase 1
Epilepsy	KCND2	3751	potassium voltage-gated channel subfamily D member 2
Epilepsy	NPY2R	4887	neuropeptide Y receptor Y2
Epilepsy	ZDHHC9	51114	zinc finger DHHC-type palmitoyltransferase 9
Epilepsy	PCDH12	51294	protocadherin 12
Epilepsy	PIGH	5283	phosphatidylinositol glycan anchor biosynthesis class H
Epilepsy	RARS2	57038	arginyl-tRNA synthetase 2, mitochondrial
Epilepsy	PURA	5813	purine rich element binding protein A
Epilepsy	ALG13	79868	ALG13 UDP-N-acetylglucosaminyltransferase subunit
Epilepsy	LMAN2L	81562	lectin, mannose binding 2 like
Epilepsy	KCNAB2	8514	potassium voltage-gated channel subfamily A regulatory beta subunit 2
Epilepsy	CERT1	10087	ceramide transporter 1
Epilepsy	CHRM1	1128	cholinergic receptor muscarinic 1
Epilepsy	EARS2	124454	glutamyl-tRNA synthetase 2, mitochondrial
Epilepsy	ADRA2A	150	adrenoceptor alpha 2A
Epilepsy	ERN1	2081	endoplasmic reticulum to nucleus signaling 1
Epilepsy	P2RX2	22953	purinergic receptor P2X 2
Epilepsy	FOLR1	2348	folate receptor alpha
Epilepsy	GAD2	2572	glutamate decarboxylase 2
Epilepsy	AUTS2	26053	activator of transcription and developmental regulator AUTS2
Epilepsy	TANC2	26115	tetratricopeptide repeat, ankyrin repeat and coiled-coil containing 2
Epilepsy	ANKRD11	29123	ankyrin repeat domain 11
Epilepsy	KCNT2	343450	potassium sodium-activated channel subfamily T member 2
Epilepsy	IL1B	3553	interleukin 1 beta
Epilepsy	IL6	3569	interleukin 6
Epilepsy	ILK	3611	integrin linked kinase
Epilepsy	AGMO	392636	alkylglycerol monooxygenase
Epilepsy	ASTN1	460	astrotactin 1
Epilepsy	OPRD1	4985	opioid receptor delta 1
Epilepsy	OPRM1	4988	opioid receptor mu 1
Epilepsy	P2RX4	5025	purinergic receptor P2X 4
Epilepsy	ARID1B	57492	AT-rich interaction domain 1B
Epilepsy	SELENOW	6415	selenoprotein W
Epilepsy	SNAP25	6616	synaptosome associated protein 25
Epilepsy	ACTG1	71	actin gamma 1
Epilepsy	TNF	7124	tumor necrosis factor
Epilepsy	TXNRD1	7296	thioredoxin reductase 1
Epilepsy	VDAC1	7416	voltage dependent anion channel 1
Epilepsy	VDAC2	7417	voltage dependent anion channel 2
Epilepsy	L2HGDH	79944	L-2-hydroxyglutarate dehydrogenase
Epilepsy	ASXL3	80816	ASXL transcriptional regulator 3
Epilepsy	EIF2A	83939	eukaryotic translation initiation factor 2A
Epilepsy	SPARCL1	8404	SPARC like 1
Epilepsy	SLC5A6	8884	solute carrier family 5 member 6
Epilepsy	PIGQ	9091	phosphatidylinositol glycan anchor biosynthesis class Q
Epilepsy	LGI1	9211	leucine rich glioma inactivated 1
Epilepsy	SETD1A	9739	SET domain containing 1A, histone lysine methyltransferase
Epilepsy	KCNA1	3736	potassium voltage-gated channel subfamily A member 1
Epilepsy	GRIA1	2890	glutamate ionotropic receptor AMPA type subunit 1
Epilepsy	SYN2	6854	synapsin II
Epilepsy	ALDH5A1	7915	aldehyde dehydrogenase 5 family member A1
Epilepsy	MAPT	4137	microtubule associated protein tau
Epilepsy	NR1I2	8856	nuclear receptor subfamily 1 group I member 2
Epilepsy	SIRT1	23411	sirtuin 1
Epilepsy	GAPDH	2597	glyceraldehyde-3-phosphate dehydrogenase
Epilepsy	CDYL	9425	chromodomain Y like
Epilepsy	S100B	6285	S100 calcium binding protein B
Epilepsy	GRM8	2918	glutamate metabotropic receptor 8
Epilepsy	RELA	5970	RELA proto-oncogene, NF-kB subunit
Epilepsy	RGS4	5999	regulator of G protein signaling 4
Epilepsy	CAMK2D	817	calcium/calmodulin dependent protein kinase II delta
Epilepsy	HES1	3280	hes family bHLH transcription factor 1
Epilepsy	MIF	4282	macrophage migration inhibitory factor
Epilepsy	ATP1A2	477	ATPase Na+/K+ transporting subunit alpha 2
Epilepsy	NF2	4771	neurofibromin 2
Epilepsy	PPIA	5478	peptidylprolyl isomerase A
Epilepsy	BCL2L2	599	BCL2 like 2
Epilepsy	BDKRB1	623	bradykinin receptor B1
Epilepsy	BDKRB2	624	bradykinin receptor B2
Epilepsy	SLC2A1	6513	solute carrier family 2 member 1
Epilepsy	BMP4	652	bone morphogenetic protein 4
Epilepsy	SLCO1A2	6579	solute carrier organic anion transporter family member 1A2
Epilepsy	TH	7054	tyrosine hydroxylase
Epilepsy	C1QA	712	complement C1q A chain
Epilepsy	CAPN1	823	calpain 1
Epilepsy	BECN1	8678	beclin 1
Epilepsy	BSN	8927	bassoon presynaptic cytomatrix protein
Epilepsy	SLC13A5	284111	solute carrier family 13 member 5
Epilepsy	MTR	4548	5-methyltetrahydrofolate-homocysteine methyltransferase
Epilepsy	ATP1A3	478	ATPase Na+/K+ transporting subunit alpha 3
Epilepsy	CAMSAP2	23271	calmodulin regulated spectrin associated protein family member 2
Epilepsy	CPA6	57094	carboxypeptidase A6
Epilepsy	CHRM3	1131	cholinergic receptor muscarinic 3
Epilepsy	WDR37	22884	WD repeat domain 37
Epilepsy	TSHR	7253	thyroid stimulating hormone receptor
Epilepsy	TBCK	93627	TBC1 domain containing kinase
Epilepsy	HDAC9	9734	histone deacetylase 9
Epilepsy	C9orf92	100129385	chromosome 9 open reading frame 92
Epilepsy	LINC00558	100861552	long intergenic non-protein coding RNA 558
Epilepsy	LINC02109	101929660	long intergenic non-protein coding RNA 2109
Epilepsy	SCN1A-AS1	101929680	SCN1A and SCN9A antisense RNA 1
Epilepsy	ARFGEF2	10564	ADP ribosylation factor guanine nucleotide exchange factor 2
Epilepsy	TUBA3E	112714	tubulin alpha 3e
Epilepsy	C12orf57	113246	chromosome 12 open reading frame 57
Epilepsy	CHRNA4	1137	cholinergic receptor nicotinic alpha 4 subunit
Epilepsy	EFHC1	114327	EF-hand domain containing 1
Epilepsy	TSEN15	116461	tRNA splicing endonuclease subunit 15
Epilepsy	ABCC2	1244	ATP binding cassette subfamily C member 2
Epilepsy	DMBX1	127343	diencephalon/mesencephalon homeobox 1
Epilepsy	SYT2	127833	synaptotagmin 2
Epilepsy	CEP128	145508	centrosomal protein 128
Epilepsy	CYP2C19	1557	cytochrome P450 family 2 subfamily C member 19
Epilepsy	CYP2C9	1559	cytochrome P450 family 2 subfamily C member 9
Epilepsy	DCX	1641	doublecortin
Epilepsy	ARX	170302	aristaless related homeobox
Epilepsy	DIAPH1	1729	diaphanous related formin 1
Epilepsy	EPHB1	2047	EPH receptor B1
Epilepsy	TBC1D9	23158	TBC1 domain family member 9
Epilepsy	COTL1	23406	coactosin like F-actin binding protein 1
Epilepsy	MTOR	2475	mechanistic target of rapamycin kinase
Epilepsy	ZDHHC24	254359	zinc finger DHHC-type containing 24
Epilepsy	GAD1	2571	glutamate decarboxylase 1
Epilepsy	PTPN23	25930	protein tyrosine phosphatase non-receptor type 23
Epilepsy	AMPD2	271	adenosine monophosphate deaminase 2
Epilepsy	IQCM	285423	IQ motif containing M
Epilepsy	GRIA2	2891	glutamate ionotropic receptor AMPA type subunit 2
Epilepsy	HLA-B	3106	major histocompatibility complex, class I, B
Epilepsy	HMGB1	3146	high mobility group box 1
Epilepsy	HTC2	3342	hypertrichosis 2 (generalized, congenital)
Epilepsy	APOE	348	apolipoprotein E
Epilepsy	MAST4	375449	microtubule associated serine/threonine kinase family member 4
Epilepsy	KCNJ10	3766	potassium inwardly rectifying channel subfamily J member 10
Epilepsy	KCNQ3	3786	potassium voltage-gated channel subfamily Q member 3
Epilepsy	COX3	4514	cytochrome c oxidase III
Epilepsy	MTHFR	4524	methylenetetrahydrofolate reductase
Epilepsy	P2RX7	5027	purinergic receptor P2X 7
Epilepsy	OTUD6B	51633	OTU deubiquitinase 6B
Epilepsy	PIK3CA	5290	phosphatidylinositol-4,5-bisphosphate 3-kinase catalytic subunit alpha
Epilepsy	INO80	54617	INO80 complex ATPase subunit
Epilepsy	KMT2E	55904	lysine methyltransferase 2E
Epilepsy	PCDHB4	56131	protocadherin beta 4
Epilepsy	OLFML3	56944	olfactomedin like 3
Epilepsy	PTGS2	5743	prostaglandin-endoperoxide synthase 2
Epilepsy	TBC1D24	57465	TBC1 domain family member 24
Epilepsy	KCNT1	57582	potassium sodium-activated channel subfamily T member 1
Epilepsy	CRAMP1	57585	cramped chromatin regulator homolog 1
Epilepsy	PTPRD	5789	protein tyrosine phosphatase receptor type D
Epilepsy	BBS1	582	Bardet-Biedl syndrome 1
Epilepsy	PEX5	5830	peroxisomal biogenesis factor 5
Epilepsy	SCN3A	6328	sodium voltage-gated channel alpha subunit 3
Epilepsy	CACNA1A	773	calcium voltage-gated channel subunit alpha1 A
Epilepsy	BCO2	83875	beta-carotene oxygenase 2
Epilepsy	MATN4	8785	matrilin 4
Epilepsy	UBE4A	9354	ubiquitination factor E4A
Epilepsy	DEPDC5	9681	DEP domain containing 5, GATOR1 subcomplex subunit
Epilepsy	SEC24D	9871	SEC24 homolog D, COPII coat complex component
Epilepsy	SV2A	9900	synaptic vesicle glycoprotein 2A
Epilepsy	GABRA1	2554	gamma-aminobutyric acid type A receptor subunit alpha1
Epilepsy	GLUL	2752	glutamate-ammonia ligase
Epilepsy	KCNJ11	3767	potassium inwardly rectifying channel subfamily J member 11
Epilepsy	PIK3CB	5291	phosphatidylinositol-4,5-bisphosphate 3-kinase catalytic subunit beta
Epilepsy	PIK3CD	5293	phosphatidylinositol-4,5-bisphosphate 3-kinase catalytic subunit delta
Epilepsy	PIK3CG	5294	phosphatidylinositol-4,5-bisphosphate 3-kinase catalytic subunit gamma
Epilepsy	SCN1B	6324	sodium voltage-gated channel beta subunit 1
Epilepsy	UGT2B7	7364	UDP glucuronosyltransferase family 2 member B7
Epilepsy	ADK	132	adenosine kinase
Epilepsy	FMR1	2332	FMRP translational regulator 1
Epilepsy	HSPA4	3308	heat shock protein family A (Hsp70) member 4
Epilepsy	IL1A	3552	interleukin 1 alpha
Epilepsy	PTEN	5728	phosphatase and tensin homolog
Epilepsy	PVALB	5816	parvalbumin
Epilepsy	SYN1	6853	synapsin I
Epilepsy	TLR4	7099	toll like receptor 4
Epilepsy	NRXN1	9378	neurexin 1
Epilepsy	ABCG2	9429	ATP binding cassette subfamily G member 2 (Junior blood group)
Epilepsy	SRPX2	27286	sushi repeat containing protein X-linked 2
Epilepsy	IDH1	3417	isocitrate dehydrogenase (NADP(+)) 1
Epilepsy	KCNMA1	3778	potassium calcium-activated channel subfamily M alpha 1
Epilepsy	MIR134	406924	microRNA 134
Epilepsy	MIR146A	406938	microRNA 146a
Epilepsy	NFE2L2	4780	nuclear factor, erythroid 2 like 2
Epilepsy	PAFAH1B1	5048	platelet activating factor acetylhydrolase 1b regulatory subunit 1
Epilepsy	PTPN4	5775	protein tyrosine phosphatase non-receptor type 4
Epilepsy	CSTB	1476	cystatin B
Epilepsy	EPHX1	2052	epoxide hydrolase 1
Epilepsy	ARHGEF9	23229	Cdc42 guanine nucleotide exchange factor 9
Epilepsy	MCF2L	23263	MCF.2 cell line derived transforming sequence like
Epilepsy	GABBR1	2550	gamma-aminobutyric acid type B receptor subunit 1
Epilepsy	GRM2	2912	glutamate metabotropic receptor 2
Epilepsy	LRP2	4036	LDL receptor related protein 2
Epilepsy	ARSD	414	arylsulfatase D
Epilepsy	WWOX	51741	WW domain containing oxidoreductase
Epilepsy	RBFOX1	54715	RNA binding fox-1 homolog 1
Epilepsy	SLC12A3	6559	solute carrier family 12 member 3
Epilepsy	TSPO	706	translocator protein
Epilepsy	ABCB6	10058	ATP binding cassette subfamily B member 6 (Langereis blood group)
Epilepsy	GPHN	10243	gephyrin
Epilepsy	MTCO2P12	107075310	MT-CO2 pseudogene 12
Epilepsy	CLCN2	1181	chloride voltage-gated channel 2
Epilepsy	CNR1	1268	cannabinoid receptor 1
Epilepsy	PRICKLE1	144165	prickle planar cell polarity protein 1
Epilepsy	CYP3A5	1577	cytochrome P450 family 3 subfamily A member 5
Epilepsy	DMD	1756	dystrophin
Epilepsy	GJA1	2697	gap junction protein alpha 1
Epilepsy	HIF1A	3091	hypoxia inducible factor 1 subunit alpha
Epilepsy	KCNH2	3757	potassium voltage-gated channel subfamily H member 2
Epilepsy	MALAT1	378938	metastasis associated lung adenocarcinoma transcript 1
Epilepsy	LEP	3952	leptin
Epilepsy	LETM1	3954	leucine zipper and EF-hand containing transmembrane protein 1
Epilepsy	MMP9	4318	matrix metallopeptidase 9
Epilepsy	COX2	4513	cytochrome c oxidase subunit II
Epilepsy	TESC	54997	tescalcin
Epilepsy	PRNP	5621	prion protein
Epilepsy	RELN	5649	reelin
Epilepsy	REST	5978	RE1 silencing transcription factor
Epilepsy	SOD2	6648	superoxide dismutase 2
Epilepsy	BRAF	673	B-Raf proto-oncogene, serine/threonine kinase
Epilepsy	TAC1	6863	tachykinin precursor 1
Epilepsy	FOXP2	93986	forkhead box P2
Epilepsy	PLPBP	11212	pyridoxal phosphate binding protein
Epilepsy	TPP1	1200	tripeptidyl peptidase 1
Epilepsy	CRP	1401	C-reactive protein
Epilepsy	CYP3A4	1576	cytochrome P450 family 3 subfamily A member 4
Epilepsy	EPHB2	2048	EPH receptor B2
Epilepsy	NEDD4L	23327	NEDD4 like E3 ubiquitin protein ligase
Epilepsy	SZT2	23334	SZT2 subunit of KICSTOR complex
Epilepsy	SMUG1	23583	single-strand-selective monofunctional uracil-DNA glycosylase 1
Epilepsy	GABPA	2551	GA binding protein transcription factor subunit alpha
Epilepsy	GABRD	2563	gamma-aminobutyric acid type A receptor subunit delta
Epilepsy	GRIN1	2902	glutamate ionotropic receptor NMDA type subunit 1
Epilepsy	GRM5	2915	glutamate metabotropic receptor 5
Epilepsy	IL10	3586	interleukin 10
Epilepsy	KCNA2	3737	potassium voltage-gated channel subfamily A member 2
Epilepsy	KCNB1	3745	potassium voltage-gated channel subfamily B member 1
Epilepsy	KCNQ1	3784	potassium voltage-gated channel subfamily Q member 1
Epilepsy	MIR155	406947	microRNA 155
Epilepsy	MIR21	406991	microRNA 21
Epilepsy	ACHE	43	acetylcholinesterase (Cartwright blood group)
Epilepsy	ABCC1	4363	ATP binding cassette subfamily C member 1
Epilepsy	ALDH7A1	501	aldehyde dehydrogenase 7 family member A1
Epilepsy	GAL	51083	galanin and GMAP prepropeptide
Epilepsy	UGT1A6	54578	UDP glucuronosyltransferase family 1 member A6
Epilepsy	UGT1A4	54657	UDP glucuronosyltransferase family 1 member A4
Epilepsy	PNPO	55163	pyridoxamine 5'-phosphate oxidase
Epilepsy	LGI2	55203	leucine rich repeat LGI family member 2
Epilepsy	MBD5	55777	methyl-CpG binding domain protein 5
Epilepsy	MAPK1	5594	mitogen-activated protein kinase 1
Epilepsy	AZGP1	563	alpha-2-glycoprotein 1, zinc-binding
Epilepsy	TWNK	56652	twinkle mtDNA helicase
Epilepsy	FAM20C	56975	FAM20C golgi associated secretory pathway kinase
Epilepsy	PCDH10	57575	protocadherin 10
Epilepsy	HCN2	610	hyperpolarization activated cyclic nucleotide gated potassium and sodium channel 2
Epilepsy	VEGFA	7422	vascular endothelial growth factor A
Epilepsy	ZEB2	9839	zinc finger E-box binding homeobox 2
Epilepsy	C20orf181	100128998	chromosome 20 open reading frame 181
Epilepsy	CDK5	1020	cyclin dependent kinase 5
Epilepsy	FARS2	10667	phenylalanyl-tRNA synthetase 2, mitochondrial
Epilepsy	RALBP1	10928	ralA binding protein 1
Epilepsy	CHRNA2	1135	cholinergic receptor nicotinic alpha 2 subunit
Epilepsy	CHRNA7	1139	cholinergic receptor nicotinic alpha 7 subunit
Epilepsy	CLCN4	1183	chloride voltage-gated channel 4
Epilepsy	CREB1	1385	cAMP responsive element binding protein 1
Epilepsy	CSF2	1437	colony stimulating factor 2
Epilepsy	RBFOX3	146713	RNA binding fox-1 homolog 3
Epilepsy	CYP2B6	1555	cytochrome P450 family 2 subfamily B member 6
Epilepsy	CYP2C18	1562	cytochrome P450 family 2 subfamily C member 18
Epilepsy	CYP2D6	1565	cytochrome P450 family 2 subfamily D member 6
Epilepsy	DLG4	1742	discs large MAGUK scaffold protein 4
Epilepsy	AGER	177	advanced glycosylation end-product specific receptor
Epilepsy	EGR1	1958	early growth response 1
Epilepsy	CLN8	2055	CLN8 transmembrane ER and ERGIC protein
Epilepsy	EPO	2056	erythropoietin
Epilepsy	PLCB1	23236	phospholipase C beta 1
Epilepsy	PIGN	23556	phosphatidylinositol glycan anchor biosynthesis class N
Epilepsy	PANX1	24145	pannexin 1
Epilepsy	GABRA2	2555	gamma-aminobutyric acid type A receptor subunit alpha2
Epilepsy	HCAR1	27198	hydroxycarboxylic acid receptor 1
Epilepsy	GRIA3	2892	glutamate ionotropic receptor AMPA type subunit 3
Epilepsy	GRIK2	2898	glutamate ionotropic receptor kainate type subunit 2
Epilepsy	GRM3	2913	glutamate metabotropic receptor 3
Epilepsy	GRM7	2917	glutamate metabotropic receptor 7
Epilepsy	GSK3B	2932	glycogen synthase kinase 3 beta
Epilepsy	APP	351	amyloid beta precursor protein
Epilepsy	AQP4	361	aquaporin 4
Epilepsy	KCND3	3752	potassium voltage-gated channel subfamily D member 3
Epilepsy	LAMC2	3918	laminin subunit gamma 2
Epilepsy	LTBP3	4054	latent transforming growth factor beta binding protein 3
Epilepsy	MIR106B	406900	microRNA 106b
Epilepsy	MIR132	406921	microRNA 132
Epilepsy	MIR145	406937	microRNA 145
Epilepsy	MYD88	4615	MYD88 innate immune signal transduction adaptor
Epilepsy	NHS	4810	NHS actin remodeling regulator
Epilepsy	NTRK2	4915	neurotrophic receptor tyrosine kinase 2
Epilepsy	PCMT1	5110	protein-L-isoaspartate (D-aspartate) O-methyltransferase
Epilepsy	PLCG1	5335	phospholipase C gamma 1
Epilepsy	PPP3CA	5530	protein phosphatase 3 catalytic subunit alpha
Epilepsy	PSEN1	5663	presenilin 1
Epilepsy	VARS2	57176	valyl-tRNA synthetase 2, mitochondrial
Epilepsy	BAD	572	BCL2 associated agonist of cell death
Epilepsy	PTH	5741	parathyroid hormone
Epilepsy	RASGRF1	5923	Ras protein specific guanine nucleotide releasing factor 1
Epilepsy	REN	5972	renin
Epilepsy	RPS19	6223	ribosomal protein S19
Epilepsy	CCL2	6347	C-C motif chemokine ligand 2
Epilepsy	SLC6A4	6532	solute carrier family 6 member 4
Epilepsy	SLC6A8	6535	solute carrier family 6 member 8
Epilepsy	SOX2	6657	SRY-box transcription factor 2
Epilepsy	SPAST	6683	spastin
Epilepsy	SRF	6722	serum response factor
Epilepsy	STAT3	6774	signal transducer and activator of transcription 3
Epilepsy	TFPI	7035	tissue factor pathway inhibitor
Epilepsy	VDR	7421	vitamin D receptor
Epilepsy	VIM	7431	vimentin
Epilepsy	VIP	7432	vasoactive intestinal peptide
Epilepsy	CACNA2D1	781	calcium voltage-gated channel auxiliary subunit alpha2delta 1
Epilepsy	EPM2A	7957	EPM2A glucan phosphatase, laforin
Epilepsy	NPRL3	8131	NPR3 like, GATOR1 complex subunit
Epilepsy	CAMK4	814	calcium/calmodulin dependent protein kinase IV
Epilepsy	CASP3	836	caspase 3
Epilepsy	ADGRV1	84059	adhesion G protein-coupled receptor V1
Epilepsy	SHANK3	85358	SH3 and multiple ankyrin repeat domains 3
Epilepsy	TNFSF14	8740	TNF superfamily member 14
Epilepsy	CACNA1H	8912	calcium voltage-gated channel subunit alpha1 H
Epilepsy	PPIG	9360	peptidylprolyl isomerase G
Epilepsy	CD34	947	CD34 molecule
Epilepsy	SYCE1L	100130958	synaptonemal complex central element protein 1 like
Epilepsy	FAME3	100529229	Epilepsy, familial adult myoclonic, 3
Epilepsy	ABCC5	10057	ATP binding cassette subfamily C member 5
Epilepsy	ADAM10	102	ADAM metallopeptidase domain 10
Epilepsy	TOMM40	10452	translocase of outer mitochondrial membrane 40
Epilepsy	LIAS	11019	lipoic acid synthetase
Epilepsy	DBA2	114086	Diamond-Blackfan anemia 2
Epilepsy	CHRNB2	1141	cholinergic receptor nicotinic beta 2 subunit
Epilepsy	CLCN1	1180	chloride voltage-gated channel 1
Epilepsy	CLU	1191	clusterin
Epilepsy	CMA1	1215	chymase 1
Epilepsy	COMT	1312	catechol-O-methyltransferase
Epilepsy	ADORA1	134	adenosine A1 receptor
Epilepsy	COX8A	1351	cytochrome c oxidase subunit 8A
Epilepsy	CSF1R	1436	colony stimulating factor 1 receptor
Epilepsy	SIK1	150094	salt inducible kinase 1
Epilepsy	CTSD	1509	cathepsin D
Epilepsy	TMTC3	160418	transmembrane O-mannosyltransferase targeting cadherins 3
Epilepsy	DBH	1621	dopamine beta-hydroxylase
Epilepsy	TLE5	166	TLE family member 5, transcriptional modulator
Epilepsy	DECR1	1666	2,4-dienoyl-CoA reductase 1
Epilepsy	DRD2	1813	dopamine receptor D2
Epilepsy	JAG1	182	jagged canonical Notch ligand 1
Epilepsy	ESR1	2099	estrogen receptor 1
Epilepsy	FGF12	2257	fibroblast growth factor 12
Epilepsy	FGF13	2258	fibroblast growth factor 13
Epilepsy	CNKSR2	22866	connector enhancer of kinase suppressor of Ras 2
Epilepsy	SETD1B	23067	SET domain containing 1B, histone lysine methyltransferase
Epilepsy	CYFIP1	23191	cytoplasmic FMR1 interacting protein 1
Epilepsy	FN1	2335	fibronectin 1
Epilepsy	BACE1	23621	beta-secretase 1
Epilepsy	FRRS1L	23732	ferric chelate reductase 1 like
Epilepsy	KIF4A	24137	kinesin family member 4A
Epilepsy	ALPL	249	alkaline phosphatase, biomineralization associated
Epilepsy	GABRA6	2559	gamma-aminobutyric acid type A receptor subunit alpha6
Epilepsy	SPDEF	25803	SAM pointed domain containing ETS transcription factor
Epilepsy	PART1	25859	prostate androgen-regulated transcript 1
Epilepsy	GCG	2641	glucagon
Epilepsy	HCA1	266790	Hypercalciuria, absorptive, 1
Epilepsy	GDNF	2668	glial cell derived neurotrophic factor
Epilepsy	HPGDS	27306	hematopoietic prostaglandin D synthase
Epilepsy	MCAT	27349	malonyl-CoA-acyl carrier protein transacylase
Epilepsy	SGSM3	27352	small G protein signaling modulator 3
Epilepsy	GNAQ	2776	G protein subunit alpha q
Epilepsy	GRIK1	2897	glutamate ionotropic receptor kainate type subunit 1
Epilepsy	MCTS1	28985	MCTS1 re-initiation and release factor
Epilepsy	GRIN2D	2906	glutamate ionotropic receptor NMDA type subunit 2D
Epilepsy	NR3C1	2908	nuclear receptor subfamily 3 group C member 1
Epilepsy	GRM4	2914	glutamate metabotropic receptor 4
Epilepsy	GSTM1	2944	glutathione S-transferase mu 1
Epilepsy	GSTM2	2946	glutathione S-transferase mu 2
Epilepsy	NRG1	3084	neuregulin 1
Epilepsy	HSP90AA1	3320	heat shock protein 90 alpha family class A member 1
Epilepsy	HSP90AB1	3326	heat shock protein 90 alpha family class B member 1
Epilepsy	APOBEC1	339	apolipoprotein B mRNA editing enzyme catalytic subunit 1
Epilepsy	IDH2	3418	isocitrate dehydrogenase (NADP(+)) 2
Epilepsy	IGF1	3479	insulin like growth factor 1
Epilepsy	IGHE	3497	immunoglobulin heavy constant epsilon
Epilepsy	IL4	3565	interleukin 4
Epilepsy	IL17A	3605	interleukin 17A
Epilepsy	IDO1	3620	indoleamine 2,3-dioxygenase 1
Epilepsy	KCNC1	3746	potassium voltage-gated channel subfamily C member 1
Epilepsy	KCNK3	3777	potassium two pore domain channel subfamily K member 3
Epilepsy	KNG1	3827	kininogen 1
Epilepsy	SAMD12	401474	sterile alpha motif domain containing 12
Epilepsy	MIR187	406963	microRNA 187
Epilepsy	MAP6	4135	microtubule associated protein 6
Epilepsy	MARS1	4141	methionyl-tRNA synthetase 1
Epilepsy	MDM4	4194	MDM4 regulator of p53
Epilepsy	MEF2A	4205	myocyte enhancer factor 2A
Epilepsy	MIR196B	442920	microRNA 196b
Epilepsy	MSH3	4437	mutS homolog 3
Epilepsy	COX1	4512	cytochrome c oxidase subunit I
Epilepsy	TRNK	4566	tRNA
Epilepsy	NGF	4803	nerve growth factor
Epilepsy	OTX1	5013	orthodenticle homeobox 1
Epilepsy	PAK3	5063	p21 (RAC1) activated kinase 3
Epilepsy	KCNK9	51305	potassium two pore domain channel subfamily K member 9
Epilepsy	PDGFB	5155	platelet derived growth factor subunit B
Epilepsy	PDPK1	5170	3-phosphoinositide dependent protein kinase 1
Epilepsy	PIGA	5277	phosphatidylinositol glycan anchor biosynthesis class A
Epilepsy	PLXNA1	5361	plexin A1
Epilepsy	ADAM22	53616	ADAM metallopeptidase domain 22
Epilepsy	ATP7A	538	ATPase copper transporting alpha
Epilepsy	MARCHF1	55016	membrane associated ring-CH-type finger 1
Epilepsy	FCMTE2	554188	familial cortical myoclonic tremor with epilepsy 2
Epilepsy	PRL	5617	prolactin
Epilepsy	KCNQ5	56479	potassium voltage-gated channel subfamily Q member 5
Epilepsy	CELF4	56853	CUGBP Elav-like family member 4
Epilepsy	RGMA	56963	repulsive guidance molecule BMP co-receptor a
Epilepsy	PDXP	57026	pyridoxal phosphatase
Epilepsy	SLC17A6	57084	solute carrier family 17 member 6
Epilepsy	GJD2	57369	gap junction protein delta 2
Epilepsy	PTGS1	5742	prostaglandin-endoperoxide synthase 1
Epilepsy	SHROOM4	57477	shroom family member 4
Epilepsy	NUFIP2	57532	nuclear FMR1 interacting protein 2
Epilepsy	KLHL1	57626	kelch like family member 1
Epilepsy	MAGEE1	57692	MAGE family member E1
Epilepsy	TRPV4	59341	transient receptor potential cation channel subfamily V member 4
Epilepsy	BCL2	596	BCL2 apoptosis regulator
Epilepsy	BRD2	6046	bromodomain containing 2
Epilepsy	RORA	6095	RAR related orphan receptor A
Epilepsy	RORB	6096	RAR related orphan receptor B
Epilepsy	RPL10	6134	ribosomal protein L10
Epilepsy	ACSM3	6296	acyl-CoA synthetase medium chain family member 3
Epilepsy	SCN2B	6327	sodium voltage-gated channel beta subunit 2
Epilepsy	SCN5A	6331	sodium voltage-gated channel alpha subunit 5
Epilepsy	SLC4A3	6508	solute carrier family 4 member 3
Epilepsy	UCA1	652995	urothelial cancer associated 1
Epilepsy	SLC6A3	6531	solute carrier family 6 member 3
Epilepsy	SLC6A12	6539	solute carrier family 6 member 12
Epilepsy	SLC16A1	6566	solute carrier family 16 member 1
Epilepsy	SLC22A1	6580	solute carrier family 22 member 1
Epilepsy	SMS	6611	spermine synthase
Epilepsy	SNCA	6622	synuclein alpha
Epilepsy	SOD1	6647	superoxide dismutase 1
Epilepsy	SOS1	6654	SOS Ras/Rac guanine nucleotide exchange factor 1
Epilepsy	SPTAN1	6709	spectrin alpha, non-erythrocytic 1
Epilepsy	SRI	6717	sorcin
Epilepsy	SST	6750	somatostatin
Epilepsy	STX1A	6804	syntaxin 1A
Epilepsy	SYP	6855	synaptophysin
Epilepsy	SYT1	6857	synaptotagmin 1
Epilepsy	TAP1	6890	transporter 1, ATP binding cassette subfamily B member
Epilepsy	TAT	6898	tyrosine aminotransferase
Epilepsy	TCF4	6925	transcription factor 4
Epilepsy	THBS1	7057	thrombospondin 1
Epilepsy	TK2	7084	thymidine kinase 2
Epilepsy	TLR3	7098	toll like receptor 3
Epilepsy	TP53	7157	tumor protein p53
Epilepsy	TRPM2	7226	transient receptor potential cation channel subfamily M member 2
Epilepsy	TUBB2A	7280	tubulin beta 2A class IIa
Epilepsy	UCHL1	7345	ubiquitin C-terminal hydrolase L1
Epilepsy	VRK2	7444	VRK serine/threonine kinase 2
Epilepsy	WAS	7454	WASP actin nucleation promoting factor
Epilepsy	CACNA1D	776	calcium voltage-gated channel subunit alpha1 D
Epilepsy	TUBA1A	7846	tubulin alpha 1a
Epilepsy	CALB1	793	calbindin 1
Epilepsy	CALB2	794	calbindin 2
Epilepsy	CALCA	796	calcitonin related polypeptide alpha
Epilepsy	NARS2	79731	asparaginyl-tRNA synthetase 2, mitochondrial
Epilepsy	GLRA3	8001	glycine receptor alpha 3
Epilepsy	SLA2	84174	Src like adaptor 2
Epilepsy	PHF6	84295	PHD finger protein 6
Epilepsy	JRK	8629	Jrk helix-turn-helix protein
Epilepsy	ADAM23	8745	ADAM metallopeptidase domain 23
Epilepsy	SUCLA2	8803	succinate-CoA ligase ADP-forming subunit beta
Epilepsy	SYNJ1	8867	synaptojanin 1
Epilepsy	SGCE	8910	sarcoglycan epsilon
Epilepsy	CACNA1G	8913	calcium voltage-gated channel subunit alpha1 G
Epilepsy	KCNQ4	9132	potassium voltage-gated channel subfamily Q member 4
Epilepsy	STRADA	92335	STE20 related adaptor alpha
Epilepsy	ADGRG1	9289	adhesion G protein-coupled receptor G1
Epilepsy	ZFYVE9	9372	zinc finger FYVE-type containing 9
Epilepsy	SCARB2	950	scavenger receptor class B member 2
Epilepsy	PTGES	9536	prostaglandin E synthase
Epilepsy	CLOCK	9575	clock circadian regulator
Epilepsy	MVP	9961	major vault protein
Epilepsy	CDH1	999	cadherin 1
Epilepsy	A1BG	1	alpha-1-B glycoprotein
Epilepsy	ADA	100	adenosine deaminase
Epilepsy	AKT3	10000	AKT serine/threonine kinase 3
Epilepsy	MIR147B	100126311	microRNA 147b
Epilepsy	FECD2	100188278	corneal dystrophy, Fuchs endothelial 2
Epilepsy	HCN4	10021	hyperpolarization activated cyclic nucleotide gated potassium channel 4
Epilepsy	MIR1183	100302122	microRNA 1183
Epilepsy	FTX	100302692	FTX transcript, XIST regulator
Epilepsy	ECT	100379198	centralopathic epilepsy
Epilepsy	LINC01672	100505887	long intergenic non-protein coding RNA 1672
Epilepsy	MICA	100507436	MHC class I polypeptide-related sequence A
Epilepsy	PPR1	100528023	Photoparoxysmal response 1
Epilepsy	DNM1L	10059	dynamin 1 like
Epilepsy	ABCC9	10060	ATP binding cassette subfamily C member 9
Epilepsy	PSC	100653366	Cholangitis, primary sclerosing
Epilepsy	PQBP1	10084	polyglutamine binding protein 1
Epilepsy	PGR-AS1	101054525	PGR antisense RNA 1
Epilepsy	OPN1MW3	101060233	opsin 1, medium wave sensitive 3
Epilepsy	ARPC2	10109	actin related protein 2/3 complex subunit 2
Epilepsy	ATP6AP2	10159	ATPase H+ transporting accessory protein 2
Epilepsy	DHRS9	10170	dehydrogenase/reductase 9
Epilepsy	TNK2	10188	tyrosine kinase non receptor 2
Epilepsy	CNKSR1	10256	connector enhancer of kinase suppressor of Ras 1
Epilepsy	BCKDK	10295	branched chain keto acid dehydrogenase kinase
Epilepsy	MARCHF6	10299	membrane associated ring-CH-type finger 6
Epilepsy	MMDK	10305	Mesomelic dysplasia, Kantaputra type
Epilepsy	LAMC3	10319	laminin subunit gamma 3
Epilepsy	CACNG2	10369	calcium voltage-gated channel auxiliary subunit gamma 2
Epilepsy	TUBA1B	10376	tubulin alpha 1b
Epilepsy	TUBB3	10381	tubulin beta 3 class III
Epilepsy	RACK1	10399	receptor for activated C kinase 1
Epilepsy	ADARB1	104	adenosine deaminase RNA specific B1
Epilepsy	CDX2	1045	caudal type homeobox 2
Epilepsy	HAX1	10456	HCLS1 associated protein X-1
Epilepsy	FST	10468	follistatin
Epilepsy	CAP1	10487	cyclase associated actin cytoskeleton regulatory protein 1
Epilepsy	DEAF1	10522	DEAF1 transcription factor
Epilepsy	ARFGEF1	10565	ADP ribosylation factor guanine nucleotide exchange factor 1
Epilepsy	SORBS1	10580	sorbin and SH3 domain containing 1
Epilepsy	NPRL2	10641	NPR2 like, GATOR1 complex subunit
Epilepsy	CAMKK2	10645	calcium/calmodulin dependent protein kinase kinase 2
Epilepsy	TNFSF13B	10673	TNF superfamily member 13b
Epilepsy	GNB5	10681	G protein subunit beta 5
Epilepsy	OGA	10724	O-GlcNAcase
Epilepsy	RAI1	10743	retinoic acid induced 1
Epilepsy	CHL1	10752	cell adhesion molecule L1 like
Epilepsy	NES	10763	nestin
Epilepsy	CPLX1	10815	complexin 1
Epilepsy	PNPLA6	10908	patatin like phospholipase domain containing 6
Epilepsy	EHMT2	10919	euchromatic histone lysine methyltransferase 2
Epilepsy	FASTK	10922	Fas activated serine/threonine kinase
Epilepsy	AP3M2	10947	adaptor related protein complex 3 subunit mu 2
Epilepsy	SLC27A4	10999	solute carrier family 27 member 4
Epilepsy	GTF2A1L	11036	general transcription factor IIA subunit 1 like
Epilepsy	STON1	11037	stonin 1
Epilepsy	ZWINT	11130	ZW10 interacting kinetochore protein
Epilepsy	CHI3L1	1116	chitinase 3 like 1
Epilepsy	PSIP1	11168	PC4 and SFRS1 interacting protein 1
Epilepsy	KLK8	11202	kallikrein related peptidase 8
Epilepsy	SLCO2B1	11309	solute carrier organic anion transporter family member 2B1
Epilepsy	PARK7	11315	Parkinsonism associated deglycase
Epilepsy	GABARAP	11337	GABA type A receptor-associated protein
Epilepsy	SYNPO	11346	synaptopodin
Epilepsy	NLRP3	114548	NLR family pyrin domain containing 3
Epilepsy	MIR155HG	114614	MIR155 host gene
Epilepsy	CISH	1154	cytokine inducible SH2 containing protein
Epilepsy	TNFRSF13C	115650	TNF receptor superfamily member 13C
Epilepsy	ADCYAP1	116	adenylate cyclase activating polypeptide 1
Epilepsy	NUS1	116150	NUS1 dehydrodolichyl diphosphate synthase subunit
Epilepsy	GRIN3B	116444	glutamate ionotropic receptor NMDA type subunit 3B
Epilepsy	AP2M1	1173	adaptor related protein complex 2 subunit mu 1
Epilepsy	CLC	1178	Charcot-Leyden crystal galectin
Epilepsy	CLCN7	1186	chloride voltage-gated channel 7
Epilepsy	CLTC	1213	clathrin heavy chain
Epilepsy	NIPA1	123606	NIPA magnesium transporter 1
Epilepsy	SEZ6	124925	seizure related 6 homolog
Epilepsy	PLK3	1263	polo like kinase 3
Epilepsy	HSPB6	126393	heat shock protein family B (small) member 6
Epilepsy	CNN3	1266	calponin 3
Epilepsy	CNP	1267	2',3'-cyclic nucleotide 3' phosphodiesterase
Epilepsy	CNR2	1269	cannabinoid receptor 2
Epilepsy	SLC44A3	126969	solute carrier family 44 member 3
Epilepsy	COL1A1	1277	collagen type I alpha 1 chain
Epilepsy	COL2A1	1280	collagen type II alpha 1 chain
Epilepsy	COL4A1	1282	collagen type IV alpha 1 chain
Epilepsy	COL4A5	1287	collagen type IV alpha 5 chain
Epilepsy	ACMSD	130013	aminocarboxymuconate semialdehyde decarboxylase
Epilepsy	ADORA2A	135	adenosine A2a receptor
Epilepsy	CP	1356	ceruloplasmin
Epilepsy	CPA1	1357	carboxypeptidase A1
Epilepsy	MPLKIP	136647	M-phase specific PLK1 interacting protein
Epilepsy	CPT1A	1374	carnitine palmitoyltransferase 1A
Epilepsy	CREBBP	1387	CREB binding protein
Epilepsy	CRIP1	1396	cysteine rich protein 1
Epilepsy	CRIP2	1397	cysteine rich protein 2
Epilepsy	SLC32A1	140679	solute carrier family 32 member 1
Epilepsy	TRPM6	140803	transient receptor potential cation channel subfamily M member 6
Epilepsy	RSS	140821	Russell Silver syndrome
Epilepsy	PARP1	142	poly(ADP-ribose) polymerase 1
Epilepsy	OR2AG1	144125	olfactory receptor family 2 subfamily AG member 1 (gene/pseudogene)
Epilepsy	CSNK1E	1454	casein kinase 1 epsilon
Epilepsy	PWAR1	145624	Prader Willi/Angelman region RNA 1
Epilepsy	ADRA1D	146	adrenoceptor alpha 1D
Epilepsy	CSNK2B	1460	casein kinase 2 beta
Epilepsy	CTAA1	1483	cataract, anterior polar 1
Epilepsy	CTNNB1	1499	catenin beta 1
Epilepsy	CTNND2	1501	catenin delta 2
Epilepsy	ADRA2B	151	adrenoceptor alpha 2B
Epilepsy	RMDN2	151393	regulator of microtubule dynamics 2
Epilepsy	CUX1	1523	cut like homeobox 1
Epilepsy	CX3CR1	1524	C-X3-C motif chemokine receptor 1
Epilepsy	CYBB	1536	cytochrome b-245 beta chain
Epilepsy	CYP1A1	1543	cytochrome P450 family 1 subfamily A member 1
Epilepsy	CYP1A2	1544	cytochrome P450 family 1 subfamily A member 2
Epilepsy	KCTD7	154881	potassium channel tetramerization domain containing 7
Epilepsy	CYP19A1	1588	cytochrome P450 family 19 subfamily A member 1
Epilepsy	SLC35G1	159371	solute carrier family 35 member G1
Epilepsy	DAG1	1605	dystroglycan 1
Epilepsy	DAP	1611	death associated protein
Epilepsy	DAPK1	1612	death associated protein kinase 1
Epilepsy	LGI4	163175	leucine rich repeat LGI family member 4
Epilepsy	ACE	1636	angiotensin I converting enzyme
Epilepsy	DDIT3	1649	DNA damage inducible transcript 3
Epilepsy	PRICKLE2	166336	prickle planar cell polarity protein 2
Epilepsy	KCNV2	169522	potassium voltage-gated channel modifier subfamily V member 2
Epilepsy	DHCR24	1718	24-dehydrocholesterol reductase
Epilepsy	AFM	173	afamin
Epilepsy	DLG3	1741	discs large MAGUK scaffold protein 3
Epilepsy	DLX1	1745	distal-less homeobox 1
Epilepsy	DLX2	1746	distal-less homeobox 2
Epilepsy	DNAH8	1769	dynein axonemal heavy chain 8
Epilepsy	DNMT3A	1788	DNA methyltransferase 3 alpha
Epilepsy	DXO	1797	decapping exoribonuclease
Epilepsy	ABAT	18	4-aminobutyrate aminotransferase
Epilepsy	DPP4	1803	dipeptidyl peptidase 4
Epilepsy	DPYSL2	1808	dihydropyrimidinase like 2
Epilepsy	DPYSL3	1809	dihydropyrimidinase like 3
Epilepsy	DRD4	1815	dopamine receptor D4
Epilepsy	DSCAM	1826	DS cell adhesion molecule
Epilepsy	AGTR1	185	angiotensin II receptor type 1
Epilepsy	AGTR2	186	angiotensin II receptor type 2
Epilepsy	ECM1	1893	extracellular matrix protein 1
Epilepsy	ABCA1	19	ATP binding cassette subfamily A member 1
Epilepsy	EEF1B2P2	1934	eukaryotic translation elongation factor 1 beta 2 pseudogene 2
Epilepsy	EEF2	1938	eukaryotic translation elongation factor 2
Epilepsy	EFNB3	1949	ephrin B3
Epilepsy	EGFR	1956	epidermal growth factor receptor
Epilepsy	EGR3	1960	early growth response 3
Epilepsy	ELAVL2	1993	ELAV like RNA binding protein 2
Epilepsy	ABCA2	20	ATP binding cassette subfamily A member 2
Epilepsy	ELN	2006	elastin
Epilepsy	ENO2	2026	enolase 2
Epilepsy	PRSS55	203074	serine protease 55
Epilepsy	C9orf72	203228	C9orf72-SMCR8 complex subunit
Epilepsy	EPHA3	2042	EPH receptor A3
Epilepsy	EPRS1	2058	glutamyl-prolyl-tRNA synthetase 1
Epilepsy	ERBB4	2066	erb-b2 receptor tyrosine kinase 4
Epilepsy	ESR2	2100	estrogen receptor 2
Epilepsy	EXT1	2131	exostosin glycosyltransferase 1
Epilepsy	F2	2147	coagulation factor II, thrombin
Epilepsy	F2R	2149	coagulation factor II thrombin receptor
Epilepsy	ABCD1	215	ATP binding cassette subfamily D member 1
Epilepsy	F9	2158	coagulation factor IX
Epilepsy	FABP7	2173	fatty acid binding protein 7
Epilepsy	PTK2B	2185	protein tyrosine kinase 2 beta
Epilepsy	ZSCAN25	221785	zinc finger and SCAN domain containing 25
Epilepsy	BRAT1	221927	BRCA1 associated ATM activator 1
Epilepsy	SLC35F1	222553	solute carrier family 35 member F1
Epilepsy	FEB1	2233	febrile convulsions 1
Epilepsy	FGFR1	2260	fibroblast growth factor receptor 1
Epilepsy	PHLDA1	22822	pleckstrin homology like domain family A member 1
Epilepsy	NTNG1	22854	netrin G1
Epilepsy	ARHGEF15	22899	Rho guanine nucleotide exchange factor 15
Epilepsy	SV2C	22987	synaptic vesicle glycoprotein 2C
Epilepsy	KDM1A	23028	lysine demethylase 1A
Epilepsy	EMC1	23065	ER membrane protein complex subunit 1
Epilepsy	POGZ	23126	pogo transposable element derived with ZNF domain
Epilepsy	CIC	23152	capicua transcriptional repressor
Epilepsy	MAPK8IP3	23162	mitogen-activated protein kinase 8 interacting protein 3
Epilepsy	PMPCA	23203	peptidase, mitochondrial processing subunit alpha
Epilepsy	RHOBTB2	23221	Rho related BTB domain containing 2
Epilepsy	PACS2	23241	phosphofurin acidic cluster sorting protein 2
Epilepsy	SMG6	23293	SMG6 nonsense mediated mRNA decay factor
Epilepsy	SATB2	23314	SATB homeobox 2
Epilepsy	CUX2	23316	cut like homeobox 2
Epilepsy	SYNM	23336	synemin
Epilepsy	AFF2	2334	AF4/FMR2 family member 2
Epilepsy	PUM2	23369	pumilio RNA binding family member 2
Epilepsy	CRTC1	23373	CREB regulated transcription coactivator 1
Epilepsy	SIRT3	23410	sirtuin 3
Epilepsy	SLC35A3	23443	solute carrier family 35 member A3
Epilepsy	BRD4	23476	bromodomain containing 4
Epilepsy	ZFYVE26	23503	zinc finger FYVE-type containing 26
Epilepsy	RBFOX2	23543	RNA binding fox-1 homolog 2
Epilepsy	ATP6V0A2	23545	ATPase H+ transporting V0 subunit a2
Epilepsy	FOSL2	2355	FOS like 2, AP-1 transcription factor subunit
Epilepsy	SLC7A11	23657	solute carrier family 7 member 11
Epilepsy	FTSJ1	24140	FtsJ RNA 2'-O-methyltransferase 1
Epilepsy	ALOX15	246	arachidonate 15-lipoxygenase
Epilepsy	FYN	2534	FYN proto-oncogene, Src family tyrosine kinase
Epilepsy	CALHM1	255022	calcium homeostasis modulator 1
Epilepsy	GABRA3	2556	gamma-aminobutyric acid type A receptor subunit alpha3
Epilepsy	GABRA4	2557	gamma-aminobutyric acid type A receptor subunit alpha4
Epilepsy	GABRA5	2558	gamma-aminobutyric acid type A receptor subunit alpha5
Epilepsy	GABRR2	2570	gamma-aminobutyric acid type A receptor subunit rho2
Epilepsy	SHC2	25759	SHC adaptor protein 2
Epilepsy	PRDX5	25824	peroxiredoxin 5
Epilepsy	GALR1	2587	galanin receptor 1
Epilepsy	DCAF13	25879	DDB1 and CUL4 associated factor 13
Epilepsy	GAP43	2596	growth associated protein 43
Epilepsy	PARS2	25973	prolyl-tRNA synthetase 2, mitochondrial
Epilepsy	PHGDH	26227	phosphoglycerate dehydrogenase
Epilepsy	GC	2638	GC vitamin D binding protein
Epilepsy	OPN1MW	2652	opsin 1, medium wave sensitive
Epilepsy	GREM1	26585	gremlin 1, DAN family BMP antagonist
Epilepsy	ELP4	26610	elongator acetyltransferase complex subunit 4
Epilepsy	NPAS4	266743	neuronal PAS domain protein 4
Epilepsy	GFER	2671	growth factor, augmenter of liver regeneration
Epilepsy	GHRH	2691	growth hormone releasing hormone
Epilepsy	NPTN	27020	neuroplastin
Epilepsy	FOXD3	27022	forkhead box D3
Epilepsy	SIGLEC7	27036	sialic acid binding Ig like lectin 7
Epilepsy	LAT	27040	linker for activation of T cells
Epilepsy	SND1	27044	staphylococcal nuclease and tudor domain containing 1
Epilepsy	GJB2	2706	gap junction protein beta 2
Epilepsy	FOXP1	27086	forkhead box P1
Epilepsy	CNTN6	27255	contactin 6
Epilepsy	APEX2	27301	apurinic/apyrimidinic endodeoxyribonuclease 2
Epilepsy	BHLHE22	27319	basic helix-loop-helix family member e22
Epilepsy	DESI1	27351	desumoylating isopeptidase 1
Epilepsy	GLI3	2737	GLI family zinc finger 3
Epilepsy	GLO1	2739	glyoxalase I
Epilepsy	GLP1R	2740	glucagon like peptide 1 receptor
Epilepsy	GLRA1	2741	glycine receptor alpha 1
Epilepsy	GLRA2	2742	glycine receptor alpha 2
Epilepsy	GLRB	2743	glycine receptor beta
Epilepsy	GLUD2	2747	glutamate dehydrogenase 2
Epilepsy	AMT	275	aminomethyltransferase
Epilepsy	NEAT1	283131	nuclear paraspeckle assembly transcript 1
Epilepsy	KANSL1	284058	KAT8 regulatory NSL complex subunit 1
Epilepsy	PIGW	284098	phosphatidylinositol glycan anchor biosynthesis class W
Epilepsy	SLC9A9	285195	solute carrier family 9 member A9
Epilepsy	FFAR1	2864	free fatty acid receptor 1
Epilepsy	STON1-GTF2A1L	286749	STON1-GTF2A1L readthrough
Epilepsy	GRK5	2869	G protein-coupled receptor kinase 5
Epilepsy	ANK2	287	ankyrin 2
Epilepsy	GRIA4	2893	glutamate ionotropic receptor AMPA type subunit 4
Epilepsy	REM1	28954	RRAD and GEM like GTPase 1
Epilepsy	ABR	29	ABR activator of RhoGEF and GTPase
Epilepsy	GRIK4	2900	glutamate ionotropic receptor kainate type subunit 4
Epilepsy	GRIN2C	2905	glutamate ionotropic receptor NMDA type subunit 2C
Epilepsy	SETD2	29072	SET domain containing 2, histone lysine methyltransferase
Epilepsy	CXCL1	2919	C-X-C motif chemokine ligand 1
Epilepsy	GSTT1	2952	glutathione S-transferase theta 1
Epilepsy	ZDHHC8	29801	zinc finger DHHC-type palmitoyltransferase 8
Epilepsy	EEF2K	29904	eukaryotic elongation factor 2 kinase
Epilepsy	ALG6	29929	ALG6 alpha-1,3-glucosyltransferase
Epilepsy	UBQLN1	29979	ubiquilin 1
Epilepsy	ANXA1	301	annexin A1
Epilepsy	HCLS1	3059	hematopoietic cell-specific Lyn substrate 1
Epilepsy	HCRT	3060	hypocretin neuropeptide precursor
Epilepsy	HDAC2	3066	histone deacetylase 2
Epilepsy	KCNIP3	30818	potassium voltage-gated channel interacting protein 3
Epilepsy	PIK3R4	30849	phosphoinositide-3-kinase regulatory subunit 4
Epilepsy	HIP1	3092	huntingtin interacting protein 1
Epilepsy	HK1	3098	hexokinase 1
Epilepsy	HLA-A	3105	major histocompatibility complex, class I, A
Epilepsy	HNF4A	3172	hepatocyte nuclear factor 4 alpha
Epilepsy	APBA2	321	amyloid beta precursor protein binding family A member 2
Epilepsy	HOXD@	3230	homeobox D cluster
Epilepsy	HSPB1	3315	heat shock protein family B (small) member 1
Epilepsy	HSPB2	3316	heat shock protein family B (small) member 2
Epilepsy	APLP1	333	amyloid beta precursor like protein 1
Epilepsy	HSPG2	3339	heparan sulfate proteoglycan 2
Epilepsy	HTR1A	3350	5-hydroxytryptamine receptor 1A
Epilepsy	HTR2A	3356	5-hydroxytryptamine receptor 2A
Epilepsy	ICAM1	3383	intercellular adhesion molecule 1
Epilepsy	CELIAC5	338332	Celiac disease, susceptibility to, 5
Epilepsy	CPP	340451	ceruloplasmin pseudogene
Epilepsy	IDS	3423	iduronate 2-sulfatase
Epilepsy	TGM6	343641	transglutaminase 6
Epilepsy	COL6A4P1	344875	collagen type VI alpha 4 pseudogene 1
Epilepsy	IFNG	3458	interferon gamma
Epilepsy	IGFALS	3483	insulin like growth factor binding protein acid labile subunit
Epilepsy	ACADS	35	acyl-CoA dehydrogenase short chain
Epilepsy	RBPJ	3516	recombination signal binding protein for immunoglobulin kappa J region
Epilepsy	APRT	353	adenine phosphoribosyltransferase
Epilepsy	ZACN	353174	zinc activated ion channel
Epilepsy	IL1RN	3557	interleukin 1 receptor antagonist
Epilepsy	IL2	3558	interleukin 2
Epilepsy	IL2RB	3560	interleukin 2 receptor subunit beta
Epilepsy	CXCR2	3579	C-X-C motif chemokine receptor 2
Epilepsy	AQP1	358	aquaporin 1 (Colton blood group)
Epilepsy	IL13	3596	interleukin 13
Epilepsy	AQP6	363	aquaporin 6
Epilepsy	INS	3630	insulin
Epilepsy	INSR	3643	insulin receptor
Epilepsy	AR	367	androgen receptor
Epilepsy	ITGA5	3678	integrin subunit alpha 5
Epilepsy	JUN	3725	Jun proto-oncogene, AP-1 transcription factor subunit
Epilepsy	JUNB	3726	JunB proto-oncogene, AP-1 transcription factor subunit
Epilepsy	JUND	3727	JunD proto-oncogene, AP-1 transcription factor subunit
Epilepsy	KCNJ6	3763	potassium inwardly rectifying channel subfamily J member 6
Epilepsy	KCNK2	3776	potassium two pore domain channel subfamily K member 2
Epilepsy	NHLRC1	378884	NHL repeat containing E3 ubiquitin protein ligase 1
Epilepsy	KIF5A	3798	kinesin family member 5A
Epilepsy	KIF5C	3800	kinesin family member 5C
Epilepsy	KIF22	3835	kinesin family member 22
Epilepsy	KRAS	3845	KRAS proto-oncogene, GTPase
Epilepsy	KRT5	3852	keratin 5
Epilepsy	KRT10	3858	keratin 10
Epilepsy	LAIR1	3903	leukocyte associated immunoglobulin like receptor 1
Epilepsy	LAMB1	3912	laminin subunit beta 1
Epilepsy	ELFN1	392617	extracellular leucine rich repeat and fibronectin type III domain containing 1
Epilepsy	LEPR	3953	leptin receptor
Epilepsy	LIFR	3977	LIF receptor subunit alpha
Epilepsy	ASIC2	40	acid sensing ion channel subunit 2
Epilepsy	LMNA	4000	lamin A/C
Epilepsy	PHOX2A	401	paired like homeobox 2A
Epilepsy	LNPEP	4012	leucyl and cystinyl aminopeptidase
Epilepsy	LPA	4018	lipoprotein(a)
Epilepsy	LPL	4023	lipoprotein lipase
Epilepsy	MIR125A	406910	microRNA 125a
Epilepsy	MIR141	406933	microRNA 141
Epilepsy	MIR149	406941	microRNA 149
Epilepsy	MIR15A	406948	microRNA 15a
Epilepsy	MIR16-1	406950	microRNA 16-1
Epilepsy	MIR181C	406957	microRNA 181c
Epilepsy	MIR183	406959	microRNA 183
Epilepsy	MIR200C	406985	microRNA 200c
Epilepsy	MIR203A	406986	microRNA 203a
Epilepsy	MIR206	406989	microRNA 206
Epilepsy	MIR211	406993	microRNA 211
Epilepsy	MIR212	406994	microRNA 212
Epilepsy	MIR23A	407010	microRNA 23a
Epilepsy	MIR27A	407018	microRNA 27a
Epilepsy	MIR30A	407029	microRNA 30a
Epilepsy	MIR34C	407042	microRNA 34c
Epilepsy	CAPRIN1	4076	cell cycle associated protein 1
Epilepsy	ARSA	410	arylsulfatase A
Epilepsy	ME2	4200	malic enzyme 2
Epilepsy	MFAP1	4236	microfibril associated protein 1
Epilepsy	MGAT1	4245	alpha-1,3-mannosyl-glycoprotein 2-beta-N-acetylglucosaminyltransferase
Epilepsy	ASAH1	427	N-acylsphingosine amidohydrolase 1
Epilepsy	ASCL1	429	achaete-scute family bHLH transcription factor 1
Epilepsy	KMT2A	4297	lysine methyltransferase 2A
Epilepsy	MLLT3	4300	MLLT3 super elongation complex subunit
Epilepsy	FOXO4	4303	forkhead box O4
Epilepsy	MMP2	4313	matrix metallopeptidase 2
Epilepsy	MMP3	4314	matrix metallopeptidase 3
Epilepsy	ALDH6A1	4329	aldehyde dehydrogenase 6 family member A1
Epilepsy	MOG	4340	myelin oligodendrocyte glycoprotein
Epilepsy	MPO	4353	myeloperoxidase
Epilepsy	MIR323A	442897	microRNA 323a
Epilepsy	TARP	445347	TCR gamma alternate reading frame protein
Epilepsy	MST1	4485	macrophage stimulating 1
Epilepsy	CYTB	4519	cytochrome b
Epilepsy	MTHFD1	4522	methylenetetrahydrofolate dehydrogenase, cyclohydrolase and formyltetrahydrofolate synthetase 1
Epilepsy	ND6	4541	NADH dehydrogenase, subunit 6 (complex I)
Epilepsy	RNR1	4549	s-rRNA
Epilepsy	MTRR	4552	5-methyltetrahydrofolate-homocysteine methyltransferase reductase
Epilepsy	MUSK	4593	muscle associated receptor tyrosine kinase
Epilepsy	ZFHX3	463	zinc finger homeobox 3
Epilepsy	ATF3	467	activating transcription factor 3
Epilepsy	ATM	472	ATM serine/threonine kinase
Epilepsy	NEFL	4747	neurofilament light
Epilepsy	NEUROD1	4760	neuronal differentiation 1
Epilepsy	NFKB1	4790	nuclear factor kappa B subunit 1
Epilepsy	NGFR	4804	nerve growth factor receptor
Epilepsy	NNMT	4837	nicotinamide N-methyltransferase
Epilepsy	NONO	4841	non-POU domain containing octamer binding
Epilepsy	NOS3	4846	nitric oxide synthase 3
Epilepsy	CCN3	4856	cellular communication network factor 3
Epilepsy	NRAS	4893	NRAS proto-oncogene, GTPase
Epilepsy	ACR	49	acrosin
Epilepsy	NSF	4905	N-ethylmaleimide sensitive factor, vesicle fusing ATPase
Epilepsy	NT5E	4907	5'-nucleotidase ecto
Epilepsy	NTF3	4908	neurotrophin 3
Epilepsy	NTRK1	4914	neurotrophic receptor tyrosine kinase 1
Epilepsy	NUP98	4928	nucleoporin 98 and 96 precursor
Epilepsy	NR4A2	4929	nuclear receptor subfamily 4 group A member 2
Epilepsy	RNASE12	493901	ribonuclease A family member 12 (inactive)
Epilepsy	MIR378A	494327	microRNA 378a
Epilepsy	ODC1	4953	ornithine decarboxylase 1
Epilepsy	OPHN1	4983	oligophrenin 1
Epilepsy	OPRK1	4986	opioid receptor kappa 1
Epilepsy	OPRL1	4987	opioid related nociceptin receptor 1
Epilepsy	P4HB	5034	prolyl 4-hydroxylase subunit beta
Epilepsy	DUOX2	50506	dual oxidase 2
Epilepsy	SLC45A1	50651	solute carrier family 45 member 1
Epilepsy	PAM	5066	peptidylglycine alpha-amidating monooxygenase
Epilepsy	EJM2	50715	epilepsy, juvenile myoclonic 2
Epilepsy	PAX3	5077	paired box 3
Epilepsy	PAX6	5080	paired box 6
Epilepsy	FCMTE1	50968	familial cortical myoclonic tremor with epilepsy 1
Epilepsy	PCDH7	5099	protocadherin 7
Epilepsy	EXOSC3	51010	exosome component 3
Epilepsy	ATL1	51062	atlastin GTPase 1
Epilepsy	NDUFA13	51079	NADH:ubiquinone oxidoreductase subunit A13
Epilepsy	RMDN1	51115	regulator of microtubule dynamics 1
Epilepsy	IER3IP1	51124	immediate early response 3 interacting protein 1
Epilepsy	PCP4	5121	Purkinje cell protein 4
Epilepsy	TLR7	51284	toll like receptor 7
Epilepsy	SUCO	51430	SUN domain containing ossification factor
Epilepsy	ISYNA1	51477	inositol-3-phosphate synthase 1
Epilepsy	LGSN	51557	lengsin, lens protein with glutamine synthetase domain
Epilepsy	PDHA1	5160	pyruvate dehydrogenase E1 subunit alpha 1
Epilepsy	PIGT	51604	phosphatidylinositol glycan anchor biosynthesis class T
Epilepsy	PDYN	5173	prodynorphin
Epilepsy	CFP	5199	complement factor properdin
Epilepsy	ACP1	52	acid phosphatase 1
Epilepsy	ATP6V1A	523	ATPase H+ transporting V1 subunit A
Epilepsy	PHEX	5251	phosphate regulating endopeptidase homolog X-linked
Epilepsy	ATP6V1B2	526	ATPase H+ transporting V1 subunit B2
Epilepsy	SERPINB6	5269	serpin family B member 6
Epilepsy	PITX2	5308	paired like homeodomain 2
Epilepsy	PLA2G1B	5319	phospholipase A2 group IB
Epilepsy	PLA2G4A	5321	phospholipase A2 group IVA
Epilepsy	PLAT	5327	plasminogen activator, tissue type
Epilepsy	PLAU	5328	plasminogen activator, urokinase
Epilepsy	BCL11A	53335	BAF chromatin remodeling complex subunit BCL11A
Epilepsy	PLN	5350	phospholamban
Epilepsy	PLP1	5354	proteolipid protein 1
Epilepsy	PTOV1	53635	PTOV1 extended AT-hook containing adaptor protein
Epilepsy	DUOX1	53905	dual oxidase 1
Epilepsy	TSPEAR	54084	thrombospondin type laminin G domain and EAR repeats
Epilepsy	NANS	54187	N-acetylneuraminate synthase
Epilepsy	KCNK10	54207	potassium two pore domain channel subfamily K member 10
Epilepsy	TREM2	54209	triggering receptor expressed on myeloid cells 2
Epilepsy	SMOX	54498	spermine oxidase
Epilepsy	TMCO1	54499	transmembrane and coiled-coil domains 1
Epilepsy	POU2F1	5451	POU class 2 homeobox 1
Epilepsy	ATRX	546	ATRX chromatin remodeler
Epilepsy	UGT1A9	54600	UDP glucuronosyltransferase family 1 member A9
Epilepsy	PPARA	5465	peroxisome proliferator activated receptor alpha
Epilepsy	UGT1A3	54659	UDP glucuronosyltransferase family 1 member A3
Epilepsy	PPARG	5468	peroxisome proliferator activated receptor gamma
Epilepsy	MED1	5469	mediator complex subunit 1
Epilepsy	PDP1	54704	pyruvate dehyrogenase phosphatase catalytic subunit 1
Epilepsy	LEPROT	54741	leptin receptor overlapping transcript
Epilepsy	FBLIM1	54751	filamin binding LIM protein 1
Epilepsy	CNNM2	54805	cyclin and CBS domain divalent metal cation transport mediator 2
Epilepsy	PPP1CB	5500	protein phosphatase 1 catalytic subunit beta
Epilepsy	RMDN3	55177	regulator of microtubule dynamics 3
Epilepsy	PTPA	5524	protein phosphatase 2 phosphatase activator
Epilepsy	RHOT1	55288	ras homolog family member T1
Epilepsy	CHDH	55349	choline dehydrogenase
Epilepsy	FOXRED1	55572	FAD dependent oxidoreductase domain containing 1
Epilepsy	CHD7	55636	chromodomain helicase DNA binding protein 7
Epilepsy	SYBU	55638	syntabulin
Epilepsy	PACS1	55690	phosphofurin acidic cluster sorting protein 1
Epilepsy	PRKCA	5578	protein kinase C alpha
Epilepsy	ERMARD	55780	ER membrane associated RNA degradation
Epilepsy	PRKCB	5579	protein kinase C beta
Epilepsy	PRKCD	5580	protein kinase C delta
Epilepsy	SCN3B	55800	sodium voltage-gated channel beta subunit 3
Epilepsy	PRKG2	5593	protein kinase cGMP-dependent 2
Epilepsy	MAPK8	5599	mitogen-activated protein kinase 8
Epilepsy	MAPK10	5602	mitogen-activated protein kinase 10
Epilepsy	ANKH	56172	ANKH inorganic pyrophosphate transport regulator
Epilepsy	PRODH	5625	proline dehydrogenase 1
Epilepsy	PROS1	5627	protein S
Epilepsy	PRS	5640	Prieto X-linked mental retardation syndrome
Epilepsy	PANX2	56666	pannexin 2
Epilepsy	SLC2A4RG	56731	SLC2A4 regulator
Epilepsy	COQ8A	56997	coenzyme Q8A
Epilepsy	SLC17A7	57030	solute carrier family 17 member 7
Epilepsy	TIGAR	57103	TP53 induced glycolysis regulatory phosphatase
Epilepsy	GOPC	57120	golgi associated PDZ and coiled-coil motif containing
Epilepsy	CHMP1B	57132	charged multivesicular body protein 1B
Epilepsy	TAS2R38	5726	taste 2 receptor member 38
Epilepsy	PTCH1	5727	patched 1
Epilepsy	ABHD6	57406	abhydrolase domain containing 6
Epilepsy	PTHLH	5744	parathyroid hormone like hormone
Epilepsy	MIR499A	574501	microRNA 499a
Epilepsy	HECW2	57520	HECT, C2 and WW domain containing E3 ubiquitin protein ligase 2
Epilepsy	SORCS2	57537	sortilin related VPS10 domain containing receptor 2
Epilepsy	NLGN2	57555	neuroligin 2
Epilepsy	CACHD1	57685	cache domain containing 1
Epilepsy	TRIB3	57761	tribbles pseudokinase 3
Epilepsy	PVT1	5820	Pvt1 oncogene
Epilepsy	CREBZF	58487	CREB/ATF bZIP transcription factor
Epilepsy	BBS4	585	Bardet-Biedl syndrome 4
Epilepsy	PRM3	58531	protamine 3
Epilepsy	QARS1	5859	glutaminyl-tRNA synthetase 1
Epilepsy	MOK	5891	MOK protein kinase
Epilepsy	BCHE	590	butyrylcholinesterase
Epilepsy	RAN	5901	RAN, member RAS oncogene family
Epilepsy	RARRES2	5919	retinoic acid receptor responder 2
Epilepsy	RET	5979	ret proto-oncogene
Epilepsy	ACTB	60	actin beta
Epilepsy	GAS5	60674	growth arrest specific 5
Epilepsy	BCL9	607	BCL9 transcription coactivator
Epilepsy	BCS1L	617	BCS1 homolog, ubiquinol-cytochrome c reductase complex chaperone
Epilepsy	MIR487A	619555	microRNA 487a
Epilepsy	RPS27A	6233	ribosomal protein S27a
Epilepsy	RYR2	6262	ryanodine receptor 2
Epilepsy	S100A10	6281	S100 calcium binding protein A10
Epilepsy	TSPAN31	6302	tetraspanin 31
Epilepsy	SC5D	6309	sterol-C5-desaturase
Epilepsy	SCN4A	6329	sodium voltage-gated channel alpha subunit 4
Epilepsy	SCN7A	6332	sodium voltage-gated channel alpha subunit 7
Epilepsy	SCNN1D	6339	sodium channel epithelial 1 subunit delta
Epilepsy	NAPB	63908	NSF attachment protein beta
Epilepsy	ABCG4	64137	ATP binding cassette subfamily G member 4
Epilepsy	IRF2BPL	64207	interferon regulatory factor 2 binding protein like
Epilepsy	NSD1	64324	nuclear receptor binding SET domain protein 1
Epilepsy	SGK1	6446	serum/glucocorticoid regulated kinase 1
Epilepsy	SH3GL2	6456	SH3 domain containing GRB2 like 2, endophilin A1
Epilepsy	MT1XP1	645652	metallothionein 1X pseudogene 1
Epilepsy	SHBG	6462	sex hormone binding globulin
Epilepsy	GORASP1	64689	golgi reassembly stacking protein 1
Epilepsy	SHMT1	6470	serine hydroxymethyltransferase 1
Epilepsy	MICAL1	64780	microtubule associated monooxygenase, calponin and LIM domain containing 1
Epilepsy	P2RY12	64805	purinergic receptor P2Y12
Epilepsy	ST3GAL3	6487	ST3 beta-galactoside alpha-2,3-sialyltransferase 3
Epilepsy	NDRG4	65009	NDRG family member 4
Epilepsy	WNK1	65125	WNK lysine deficient protein kinase 1
Epilepsy	SLC5A2	6524	solute carrier family 5 member 2
Epilepsy	WNK3	65267	WNK lysine deficient protein kinase 3
Epilepsy	SLC6A9	6536	solute carrier family 6 member 9
Epilepsy	SLC6A11	6538	solute carrier family 6 member 11
Epilepsy	SLC6A13	6540	solute carrier family 6 member 13
Epilepsy	SLC8A1	6546	solute carrier family 8 member A1
Epilepsy	SLC8A3	6547	solute carrier family 8 member A3
Epilepsy	SLC9A1	6548	solute carrier family 9 member A1
Epilepsy	SLC12A1	6557	solute carrier family 12 member 1
Epilepsy	SLC18A2	6571	solute carrier family 18 member A2
Epilepsy	SLC18A3	6572	solute carrier family 18 member A3
Epilepsy	SLC20A2	6575	solute carrier family 20 member 2
Epilepsy	BNIP3	664	BCL2 interacting protein 3
Epilepsy	MIR542	664617	microRNA 542
Epilepsy	SOX11	6664	SRY-box transcription factor 11
Epilepsy	SP1	6667	Sp1 transcription factor
Epilepsy	SSTR1	6751	somatostatin receptor 1
Epilepsy	VAMP2	6844	vesicle associated membrane protein 2
Epilepsy	TACR1	6869	tachykinin receptor 1
Epilepsy	CNTN2	6900	contactin 2
Epilepsy	TCF3	6929	transcription factor 3
Epilepsy	MIR421	693122	microRNA 421
Epilepsy	MIR597	693182	microRNA 597
Epilepsy	TCOF1	6949	treacle ribosome biogenesis factor 1
Epilepsy	TERT	7015	telomerase reverse transcriptase
Epilepsy	TFCP2	7024	transcription factor CP2
Epilepsy	TGIF1	7050	TGFB induced factor homeobox 1
Epilepsy	NKX2-1	7080	NK2 homeobox 1
Epilepsy	TLE4	7091	TLE family member 4, transcriptional corepressor
Epilepsy	TRAPPC10	7109	trafficking protein particle complex 10
Epilepsy	TNFRSF1B	7133	TNF receptor superfamily member 1B
Epilepsy	TP73	7161	tumor protein p73
Epilepsy	TPO	7173	thyroid peroxidase
Epilepsy	CRISP2	7180	cysteine rich secretory protein 2
Epilepsy	TRAF1	7185	TNF receptor associated factor 1
Epilepsy	TRH	7200	thyrotropin releasing hormone
Epilepsy	TRIO	7204	trio Rho guanine nucleotide exchange factor
Epilepsy	TRPC5	7224	transient receptor potential cation channel subfamily C member 5
Epilepsy	CAPN5	726	calpain 5
Epilepsy	TUBG1	7283	tubulin gamma 1
Epilepsy	OPN1MW2	728458	opsin 1, medium wave sensitive 2
Epilepsy	CCR2	729230	C-C motif chemokine receptor 2
Epilepsy	UBC	7316	ubiquitin C
Epilepsy	UBTF	7343	upstream binding transcription factor
Epilepsy	UCP2	7351	uncoupling protein 2
Epilepsy	UGT1A	7361	UDP glucuronosyltransferase family 1 member A complex locus
Epilepsy	UGT2B15	7366	UDP glucuronosyltransferase family 2 member B15
Epilepsy	UGT8	7368	UDP glycosyltransferase 8
Epilepsy	NR1H2	7376	nuclear receptor subfamily 1 group H member 2
Epilepsy	UROD	7389	uroporphyrinogen decarboxylase
Epilepsy	VARS1	7407	valyl-tRNA synthetase 1
Epilepsy	VCAM1	7412	vascular cell adhesion molecule 1
Epilepsy	VCP	7415	valosin containing protein
Epilepsy	BEST1	7439	bestrophin 1
Epilepsy	TRPV1	7442	transient receptor potential cation channel subfamily V member 1
Epilepsy	YWHAG	7532	tyrosine 3-monooxygenase/tryptophan 5-monooxygenase activation protein gamma
Epilepsy	CACNA1B	774	calcium voltage-gated channel subunit alpha1 B
Epilepsy	CACNA1C	775	calcium voltage-gated channel subunit alpha1 C
Epilepsy	CACNA1E	777	calcium voltage-gated channel subunit alpha1 E
Epilepsy	CACNA1S	779	calcium voltage-gated channel subunit alpha1 S
Epilepsy	KCNAB1	7881	potassium voltage-gated channel subfamily A member regulatory beta subunit 1
Epilepsy	LRFN4	78999	leucine rich repeat and fibronectin type III domain containing 4
Epilepsy	TRPM8	79054	transient receptor potential cation channel subfamily M member 8
Epilepsy	FTO	79068	FTO alpha-ketoglutarate dependent dioxygenase
Epilepsy	BAG6	7917	BAG cochaperone 6
Epilepsy	SLC52A2	79581	solute carrier family 52 member 2
Epilepsy	HSPBAP1	79663	HSPB1 associated protein 1
Epilepsy	TBL1XR1	79718	TBL1X receptor 1
Epilepsy	SLC25A22	79751	solute carrier family 25 member 22
Epilepsy	TRPM3	80036	transient receptor potential cation channel subfamily M member 3
Epilepsy	SPG11	80208	SPG11 vesicle trafficking associated, spatacsin
Epilepsy	TARS2	80222	threonyl-tRNA synthetase 2, mitochondrial
Epilepsy	CCDC6	8030	coiled-coil domain containing 6
Epilepsy	SRCIN1	80725	SRC kinase signaling inhibitor 1
Epilepsy	COL18A1	80781	collagen type XVIII alpha 1 chain
Epilepsy	KMT2D	8085	lysine methyltransferase 2D
Epilepsy	ST8SIA2	8128	ST8 alpha-N-acetyl-neuraminide alpha-2,8-sialyltransferase 2
Epilepsy	SLC7A5	8140	solute carrier family 7 member 5
Epilepsy	TMX1	81542	thioredoxin related transmembrane protein 1
Epilepsy	NIPA2	81614	NIPA magnesium transporter 2
Epilepsy	CCM2	83605	CCM2 scaffold protein
Epilepsy	SNX25	83891	sorting nexin 25
Epilepsy	PLA2G6	8398	phospholipase A2 group VI
Epilepsy	CASP8	841	caspase 8
Epilepsy	CASP9	842	caspase 9
Epilepsy	UQCC2	84300	ubiquinol-cytochrome c reductase complex assembly factor 2
Epilepsy	RECK	8434	reversion inducing cysteine rich protein with kazal motifs
Epilepsy	CUL4B	8450	cullin 4B
Epilepsy	NKX6-2	84504	NK6 homeobox 2
Epilepsy	NTNG2	84628	netrin G2
Epilepsy	SPZ1	84654	spermatogenic leucine zipper 1
Epilepsy	CAT	847	catalase
Epilepsy	SEMA7A	8482	semaphorin 7A (John Milton Hagen blood group)
Epilepsy	TMEM25	84866	transmembrane protein 25
Epilepsy	GEMIN2	8487	gem nuclear organelle associated protein 2
Epilepsy	SLC7A3	84889	solute carrier family 7 member 3
Epilepsy	WDR73	84942	WD repeat domain 73
Epilepsy	DGKE	8526	diacylglycerol kinase epsilon
Epilepsy	CNTNAP4	85445	contactin associated protein family member 4
Epilepsy	DEGS1	8560	delta 4-desaturase, sphingolipid 1
Epilepsy	KHSRP	8570	KH-type splicing regulatory protein
Epilepsy	RUNX2	860	RUNX family transcription factor 2
Epilepsy	TNFSF11	8600	TNF superfamily member 11
Epilepsy	NPFF	8620	neuropeptide FF-amide peptide precursor
Epilepsy	RTCA	8634	RNA 3'-terminal phosphate cyclase
Epilepsy	RNASET2	8635	ribonuclease T2
Epilepsy	AKR1C3	8644	aldo-keto reductase family 1 member C3
Epilepsy	KCNK5	8645	potassium two pore domain channel subfamily K member 5
Epilepsy	NAPA	8775	NSF attachment protein alpha
Epilepsy	DPM2	8818	dolichyl-phosphate mannosyltransferase subunit 2, regulatory
Epilepsy	NRP2	8828	neuropilin 2
Epilepsy	CFLAR	8837	CASP8 and FADD like apoptosis regulator
Epilepsy	KRIT1	889	KRIT1 ankyrin repeat containing
Epilepsy	PHOX2B	8929	paired like homeobox 2B
Epilepsy	TOP3B	8940	DNA topoisomerase III beta
Epilepsy	AP3D1	8943	adaptor related protein complex 3 subunit delta 1
Epilepsy	WASL	8976	WASP like actin nucleation promoting factor
Epilepsy	CHRFAM7A	89832	CHRNA7 (exons 5-10) and FAM7A (exons A-E) fusion
Epilepsy	SLC25A21	89874	solute carrier family 25 member 21
Epilepsy	HSPB3	8988	heat shock protein family B (small) member 3
Epilepsy	KCNH7	90134	potassium voltage-gated channel subfamily H member 7
Epilepsy	AIFM1	9131	apoptosis inducing factor mitochondria associated 1
Epilepsy	SLC28A1	9154	solute carrier family 28 member 1
Epilepsy	SCAF11	9169	SR-related CTD associated factor 11
Epilepsy	ZNF804A	91752	zinc finger protein 804A
Epilepsy	ARHGEF2	9181	Rho/Rac guanine nucleotide exchange factor 2
Epilepsy	SLC16A7	9194	solute carrier family 16 member 7
Epilepsy	SLC33A1	9197	solute carrier family 33 member 1
Epilepsy	HACD1	9200	3-hydroxyacyl-CoA dehydratase 1
Epilepsy	MSC	9242	musculin
Epilepsy	PDLIM7	9260	PDZ and LIM domain 7
Epilepsy	TIMM50	92609	translocase of inner mitochondrial membrane 50
Epilepsy	PIGM	93183	phosphatidylinositol glycan anchor biosynthesis class M
Epilepsy	SLC9A3R2	9351	SLC9A3 regulator 2
Epilepsy	TRMT10A	93587	tRNA methyltransferase 10A
Epilepsy	KL	9365	klotho
Epilepsy	CADPS2	93664	calcium dependent secretion activator 2
Epilepsy	NRXN3	9369	neurexin 3
Epilepsy	ADIPOQ	9370	adiponectin, C1Q and collagen domain containing
Epilepsy	HOMER1	9456	homer scaffold protein 1
Epilepsy	PICK1	9463	protein interacting with PRKCA 1
Epilepsy	CD36	948	CD36 molecule
Epilepsy	CD38	952	CD38 molecule
Epilepsy	ABCG1	9619	ATP binding cassette subfamily G member 1
Epilepsy	CD68	968	CD68 molecule
Epilepsy	RAPGEF2	9693	Rap guanine nucleotide exchange factor 2
Epilepsy	HDAC4	9759	histone deacetylase 4
Epilepsy	KEAP1	9817	kelch like ECH associated protein 1
Epilepsy	DNAJC6	9829	DnaJ heat shock protein family (Hsp40) member C6
Epilepsy	CDK1	983	cyclin dependent kinase 1
Epilepsy	ELMO1	9844	engulfment and cell motility 1
Epilepsy	GAB2	9846	GRB2 associated binding protein 2
Epilepsy	MAGI2	9863	membrane associated guanylate kinase, WW and PDZ domain containing 2
Epilepsy	FIG4	9896	FIG4 phosphoinositide 5-phosphatase
Epilepsy	SV2B	9899	synaptic vesicle glycoprotein 2B
Epilepsy	SLC12A6	9990	solute carrier family 12 member 6
