# Supplementary material for: The role of HIF-1α/HO-1 pathway in hippocampal neuronal ferroptosis in epilepsy
Source: iScience. 2023 Sep 29;26(11):108098. doi: 10.1016/j.isci.2023.108098 (PMC10590818; doi:10.1016/j.isci.2023.108098)
Supplement: Table S3. GO enrichment analysis results, related to Figure 3B [file mmc3.xlsx]

## Sheet: Sheet1
Table S3. GO enrichment analysis results, related to Figure 3B.
GO-BP														GO-CC														GO-MF
Category	Term	Enriched Genes	Count	List Total	Count Ratio (%)	P-Value	Pop Hits	Pop Total	Fold Enrichment	Bonferroni	Benjamini	FDR		Category	Term	Enriched Genes	Count	List Total	Count Ratio (%)	P-Value	Pop Hits	Pop Total	Fold Enrichment	Bonferroni	Benjamini	FDR		Category	Term	Enriched Genes	Count	List Total	Count Ratio (%)	P-Value	Pop Hits	Pop Total	Fold Enrichment	Bonferroni	Benjamini	FDR
GOTERM_BP_DIRECT	GO:0010628~positive regulation of gene expression	CRP, APP, GSK3B, CSF2, PTEN, HIF1A, TNF, RELA, ACTG1, INS, MAPK8, AKT1, TNFSF11, MAPK1, CD34, TGFB1, NOS3, IL13, STAT3, FN1, IGF1, NGF, MTOR, VEGFA, IL4, IL1A, IL6, IFNG, IL1B, CTNNB1, KRAS, PPARG, TP53, TLR4, MYD88, NFE2L2	36	73	49.3151	8.23156e-36	525	19333	18.1602	1.88338e-32	1.88338e-32	1.60845e-32		GOTERM_CC_DIRECT	GO:0005615~extracellular space	CRP, APP, CSF2, CXCL1, HMGB1, MPO, TNF, EGFR, ACTB, ACTG1, INS, ICAM1, CCL2, TNFSF11, APOE, IL10, TGFB1, ACE, VCAM1, BDNF, MMP2, IL13, ADIPOQ, MMP3, FN1, IGF1, NGF, MMP9, IL2, VEGFA, IL4, IL1A, IL6, IFNG, IL1B, LEP, CAT, ALB, IL17A	39	73	53.4247	1.08792e-20	1939	20580	5.67034	2.79594e-18	2.79594e-18	2.25199e-18		GOTERM_MF_DIRECT	GO:0042802~identical protein binding	CRP, APP, PTEN, TNF, RELA, EGFR, ACTB, ACTG1, INS, CASP9, CASP8, CDH1, AKT1, TNFSF11, MAPK1, APOE, CCR2, JUN, HSP90AA1, TGFB1, ADIPOQ, STAT3, FN1, FOS, MMP9, ESR1, SIRT1, MTOR, VEGFA, CREB1, CAT, ALB, KRAS, PPARG, GAPDH, TP53, TLR4, MYD88	38	73	52.0548	3.58474e-20	1722	18908	5.71575	1.30126e-17	1.30126e-17	1.11844e-17
GOTERM_BP_DIRECT	GO:0007568~aging	IL10, JUN, TGFB1, ACE, VCAM1, MMP2, STAT3, PTEN, FOS, PTGS2, MPO, RELA, CASP9, CREB1, CAT, AKT1, MAPK1, CD68, NFE2L2	19	73	26.0274	1.31942e-20	195	19333	25.8045	3.01882e-17	1.50941e-17	1.28907e-17		GOTERM_CC_DIRECT	GO:0005576~extracellular region	CRP, APP, CSF2, PTEN, CXCL1, HMGB1, MPO, TNF, INS, CDH1, CCL2, TNFSF11, MAPK1, APOE, CD34, IL10, HSP90AA1, TGFB1, ACE, BDNF, MMP2, IL13, ADIPOQ, MMP3, FN1, IGF1, NGF, MMP9, IL2, VEGFA, IL4, IL1A, IL6, IFNG, IL1B, LEP, CAT, ALB, FGF13, IL17A	40	73	54.7945	2.83236e-20	2131	20580	5.29175	7.27917e-18	3.63958e-18	2.93149e-18		GOTERM_MF_DIRECT	GO:0005125~cytokine activity	IL10, TGFB1, CSF2, IL13, ADIPOQ, HMGB1, TNF, IL2, VEGFA, IL4, IL1A, IL6, IFNG, IL1B, TNFSF11, IL17A	16	73	21.9178	4.87441e-16	192	18908	21.5845	1.61204e-13	8.84706e-14	7.60409e-14
GOTERM_BP_DIRECT	GO:0043065~positive regulation of apoptotic process	APP, JUN, TGFB1, ACE, MMP2, HMGB1, PTGS2, SIRT1, TNF, MMP9, CASP9, IL6, MAPK8, CASP8, CREB1, CASP3, AKT1, CTNNB1, PPARG, TP53	20	73	27.3973	8.55476e-18	332	19333	15.954	1.95733e-14	6.52443e-15	5.572e-15		GOTERM_CC_DIRECT	GO:0032991~macromolecular complex	APP, HSP90AA1, PTGS2, HIF1A, ESR1, SIRT1, TNF, EGFR, ACTB, CASP9, CASP8, CAT, ALB, AKT1, MAPK1, CTNNB1, TP53, MYD88	18	73	24.6575	2.2734e-10	703	20580	7.21838	5.84265e-08	1.94755e-08	1.56865e-08		GOTERM_MF_DIRECT	GO:0019899~enzyme binding	APP, JUN, TGFB1, PTEN, FN1, PTGS2, HIF1A, ESR1, SIRT1, EGFR, RELA, MAPK8, CREB1, CAT, AKT1, CTNNB1, PPARG, APOE, TP53	19	73	26.0274	4.59025e-15	390	18908	12.6186	1.65234e-12	5.5542e-13	4.77386e-13
GOTERM_BP_DIRECT	GO:0006954~inflammatory response	CRP, TGFB1, IL13, STAT3, CXCL1, HMGB1, FOS, PTGS2, TNF, MTOR, RELA, IL1A, IL6, IL1B, CCL2, AKT1, TLR4, MYD88, CCR2, NFE2L2, IL17A	21	73	28.7671	2.65206e-17	413	19333	13.4662	6.06791e-14	1.51698e-14	1.29553e-14		GOTERM_CC_DIRECT	GO:0005737~cytoplasm	APP, GSK3B, PTEN, PTGS2, HIF1A, RELA, EGFR, ACTB, CASP9, MAPK8, CASP8, CDH1, CASP3, AKT1, TNFSF11, MAPK1, APOE, CD34, CCR2, HSP90AA1, TGFB1, NOS3, BDNF, IL13, STAT3, ESR1, SIRT1, MTOR, VEGFA, CAT, ALB, CTNNB1, KRAS, PPARG, FGF13, GAPDH, TP53, TLR4, MYD88, NFE2L2	40	73	54.7945	1.15631e-06	5593	20580	2.01622	0.000297129	7.42932e-05	5.98393e-05		GOTERM_MF_DIRECT	GO:0008083~growth factor activity	IL10, IL4, IL6, TGFB1, CSF2, BDNF, CXCL1, IGF1, FGF13, NGF, IL2, VEGFA	12	73	16.4384	3.47577e-11	167	18908	18.6118	1.26171e-08	3.15426e-09	2.7111e-09
GOTERM_BP_DIRECT	GO:0010629~negative regulation of gene expression	GSK3B, APP, TGFB1, ACE, STAT3, IGF1, HIF1A, ESR1, SIRT1, TNF, INS, VEGFA, CREB1, IFNG, AKT1, CTNNB1, PPARG, APOE, CD34	19	73	26.0274	7.62669e-17	316	19333	15.9237	2.54019e-13	3.48998e-14	2.98051e-14		GOTERM_CC_DIRECT	GO:0005667~transcription factor complex	JUN, CREB1, STAT3, CTNNB1, FOS, HIF1A, ESR1, TP53, RELA	9	73	12.3288	1.58582e-06	234	20580	10.843	0.000407473	8.15112e-05	6.5653e-05		GOTERM_MF_DIRECT	GO:0061629~RNA polymerase II sequence-specific DNA binding transcription factor binding	GSK3B, JUN, CREB1, STAT3, CTNNB1, PPARG, FOS, HMGB1, HIF1A, CD34, TP53, NFE2L2	12	73	16.4384	1.24852e-10	188	18908	16.5328	4.53213e-08	9.06425e-09	7.79076e-09
GOTERM_BP_DIRECT	GO:0043066~negative regulation of apoptotic process	IL10, GSK3B, PTEN, IGF1, MPO, SIRT1, MMP9, EGFR, IL2, MTOR, RELA, VEGFA, IL4, IL6, MAPK8, CASP3, LEP, CAT, ALB, AKT1, CTNNB1, TP53	22	73	30.137	2.10625e-16	530	19333	10.9932	5.08038e-13	8.03184e-14	6.85936e-14		GOTERM_CC_DIRECT	GO:0000791~euchromatin	JUN, CREB1, CTNNB1, HIF1A, ESR1, SIRT1	6	73	8.21918	2.73238e-06	63	20580	26.8493	0.000701975	0.000117037	9.4267e-05		GOTERM_MF_DIRECT	GO:0005515~protein binding	APP, GSK3B, CSF2, PTEN, CXCL1, HMGB1, MPO, TNF, ACTB, ICAM1, ACTG1, CASP9, CASP8, CDH1, CASP3, TNFSF11, AKT1, CD34, CCR2, IL10, HSP90AA1, MMP2, IL13, ADIPOQ, MMP3, FOS, NGF, MMP9, SIRT1, IL1A, CREB1, IFNG, IL1B, PPARG, GAPDH, TLR4, TP53, CRP, PTGS2, HIF1A, EGFR, RELA, INS, MAPK8, CCL2, MAPK1, APOE, JUN, TGFB1, HSPA4, NOS3, BDNF, STAT3, FN1, IGF1, ESR1, MTOR, IL2, VEGFA, IL4, IL6, LEP, ALB, CTNNB1…	70	73	95.8904	1.73314e-09	12619	18908	1.4368	6.29128e-07	1.04855e-07	9.01231e-08
GOTERM_BP_DIRECT	GO:0045944~positive regulation of transcription from RNA polymerase II promoter	APP, HMGB1, HIF1A, TNF, RELA, EGFR, AKT1, TNFSF11, IL10, JUN, TGFB1, STAT3, IGF1, FOS, ESR1, SIRT1, IL2, VEGFA, IL4, IL1A, IL6, CREB1, IL1B, CTNNB1, PPARG, TP53, TLR4, IL17A, NFE2L2	29	73	39.726	8.07509e-16	1210	19333	6.3473	1.77813e-12	2.6394e-13	2.2541e-13		GOTERM_CC_DIRECT	GO:0031093~platelet alpha granule lumen	APP, TGFB1, ALB, FN1, IGF1, VEGFA	6	73	8.21918	3.71379e-06	67	20580	25.2464	0.000953992	0.000130717	0.000105286		GOTERM_MF_DIRECT	GO:0008134~transcription factor binding	JUN, STAT3, CTNNB1, PPARG, FOS, HMGB1, HIF1A, ESR1, CD34, SIRT1, TP53	11	73	15.0685	6.48171e-09	209	18908	13.6323	2.35286e-06	3.36123e-07	2.88899e-07
GOTERM_BP_DIRECT	GO:0048661~positive regulation of smooth muscle cell proliferation	IL6, TGFB1, MMP2, IL13, AKT1, IGF1, PTGS2, TNF, TLR4, EGFR, MYD88, MTOR	12	73	16.4384	1.53999e-15	70	19333	45.4004	3.55627e-12	4.40437e-13	3.76142e-13		GOTERM_CC_DIRECT	GO:0090575~RNA polymerase II transcription factor complex	JUN, CREB1, STAT3, PPARG, FOS, HIF1A, NFE2L2	7	73	9.58904	4.35304e-06	122	20580	16.1756	0.00111811	0.000130717	0.000105286		GOTERM_MF_DIRECT	GO:0019901~protein kinase binding	GSK3B, STAT3, PTEN, HIF1A, ESR1, EGFR, MTOR, RELA, ACTB, CASP9, AKT1, CTNNB1, TP53	13	73	17.8082	4.69713e-07	511	18908	6.58939	0.000170491	2.13132e-05	1.83188e-05
GOTERM_BP_DIRECT	GO:0045429~positive regulation of nitric oxide biosynthetic process	APP, HSP90AA1, IFNG, IL1B, AKT1, PTGS2, ESR1, TNF, TLR4, MTOR, ICAM1	11	73	15.0685	1.93815e-15	49	19333	59.4529	4.31832e-12	4.92721e-13	4.20794e-13		GOTERM_CC_DIRECT	GO:0030424~axon	GSK3B, APP, MAPK8, TGFB1, CREB1, BDNF, MAPK1, FGF13, NGF, ACTB	10	73	13.6986	4.57765e-06	361	20580	7.80936	0.00117577	0.000130717	0.000105286		GOTERM_MF_DIRECT	GO:0008233~peptidase activity	CASP9, APP, ACE, CASP8, CASP3, MMP3, MMP9	7	73	9.58904	2.48859e-06	102	18908	17.7754	0.000902951	9.57073e-05	8.22608e-05
GOTERM_BP_DIRECT	GO:1902895~positive regulation of pri-miRNA transcription from RNA polymerase II promoter	IL10, JUN, TGFB1, STAT3, PPARG, FOS, HIF1A, TNF, TP53, RELA, EGFR	11	73	15.0685	3.69524e-15	52	19333	56.0229	8.38263e-12	8.45471e-13	7.2205e-13		GOTERM_CC_DIRECT	GO:0005886~plasma membrane	APP, GSK3B, PTEN, HMGB1, TNF, EGFR, ACTB, ACTG1, ICAM1, CDH1, AKT1, TNFSF11, MAPK1, APOE, CD34, CCR2, JUN, HSP90AA1, TGFB1, ACE, VCAM1, NOS3, MMP2, STAT3, FN1, ESR1, IL1A, CAT, CTNNB1, KRAS, CD68, FGF13, GAPDH, TLR4, MYD88, NFE2L2	36	73	49.3151	2.61377e-05	5310	20580	1.91131	0.00669497	0.000671739	0.000541051		GOTERM_MF_DIRECT	GO:0005178~integrin binding	APP, VCAM1, IL1B, FN1, IGF1, HMGB1, EGFR, ICAM1	8	73	10.9589	2.63656e-06	161	18908	12.8702	0.000956616	9.57073e-05	8.22608e-05
GOTERM_BP_DIRECT	GO:0045893~positive regulation of transcription, DNA-templated	IL10, JUN, TGFB1, STAT3, FOS, IGF1, HIF1A, ESR1, TNF, EGFR, RELA, ACTB, IL4, IL6, CREB1, CDH1, IL1B, AKT1, MAPK1, CTNNB1, PPARG, APOE, TP53	23	73	31.5068	9.26748e-15	724	19333	8.41329	2.10836e-11	1.92764e-12	1.64624e-12		GOTERM_CC_DIRECT	GO:0005829~cytosol	APP, GSK3B, PTEN, HIF1A, RELA, ACTB, ACTG1, CASP9, MAPK8, CASP8, CASP3, AKT1, MAPK1, CCR2, JUN, HSP90AA1, HSPA4, NOS3, STAT3, FOS, NGF, ESR1, SIRT1, MTOR, IL1A, IL1B, LEP, CAT, CTNNB1, KRAS, PPARG, FGF13, GAPDH, TP53, MYD88, NFE2L2	36	73	49.3151	6.28164e-05	5520	20580	1.83859	0.0160147	0.00146762	0.00118209		GOTERM_MF_DIRECT	GO:0000976~transcription regulatory region sequence-specific DNA binding	JUN, STAT3, PPARG, FOS, HMGB1, TNF, TP53, RELA, NFE2L2	9	73	12.3288	3.3506e-06	238	18908	9.79464	0.00121553	0.00011057	9.50352e-05
GOTERM_BP_DIRECT	GO:0071222~cellular response to lipopolysaccharide	IL10, CSF2, CXCL1, HMGB1, TNF, RELA, ICAM1, IL1A, IL6, MAPK8, IL1B, CCL2, CD68, TLR4, MYD88	15	73	20.5479	1.09765e-14	193	19333	20.5831	2.51479e-11	2.09286e-12	1.78734e-12		GOTERM_CC_DIRECT	GO:0009986~cell surface	IL1A, APP, TGFB1, VCAM1, ADIPOQ, HMGB1, TNF, TLR4, EGFR, ICAM1, VEGFA	11	73	15.0685	7.63688e-05	642	20580	4.83037	0.0194362	0.00163556	0.00131736		GOTERM_MF_DIRECT	GO:0030235~nitric-oxide synthase regulator activity	HSP90AA1, AKT1, ESR1, EGFR	4	73	5.47945	4.37482e-06	9	18908	115.117	0.0015868	0.000132338	0.000113745
GOTERM_BP_DIRECT	GO:0014823~response to activity	IL10, IL6, CREB1, LEP, MMP2, ADIPOQ, CAT, PTEN, FOS, TNF, MTOR	11	73	15.0685	1.21768e-14	58	19333	50.2274	2.79421e-11	2.14312e-12	1.83027e-12		GOTERM_CC_DIRECT	GO:0005788~endoplasmic reticulum lumen	APP, IL6, ALB, FN1, MAPK1, APOE, PTGS2, INS	8	73	10.9589	9.66732e-05	306	20580	7.3704	0.0245401	0.00191115	0.00153933		GOTERM_MF_DIRECT	GO:0097718~disordered domain specific binding	HSP90AA1, FN1, CTNNB1, GAPDH, TP53	5	73	6.84932	1.1606e-05	37	18908	35.0019	0.00420414	0.000324075	0.000278544
GOTERM_BP_DIRECT	GO:0032755~positive regulation of interleukin-6 production	IL1A, APP, IL6, IFNG, LEP, IL1B, STAT3, HMGB1, TNF, TLR4, MYD88, IL17A	12	73	16.4384	1.46051e-13	104	19333	30.558	3.34289e-10	2.38689e-11	2.03846e-11		GOTERM_CC_DIRECT	GO:0005739~mitochondrion	GSK3B, APP, HSP90AA1, HSPA4, BDNF, MMP2, PTEN, SIRT1, CASP9, MAPK8, CASP8, CAT, AKT1, MAPK1, KRAS, TP53	16	73	21.9178	0.000124159	1451	20580	3.10867	0.0314071	0.0022792	0.00183578		GOTERM_MF_DIRECT	GO:0001221~transcription cofactor binding	CTNNB1, PPARG, FOS, ESR1, NFE2L2	5	73	6.84932	1.29342e-05	38	18908	34.0807	0.00468413	0.000335365	0.000288247
GOTERM_BP_DIRECT	GO:0042493~response to drug	IL10, JUN, TGFB1, STAT3, PTEN, FOS, PTGS2, RELA, ICAM1, CREB1, CDH1, CASP3, CAT, CTNNB1, PPARG, TP53	16	73	21.9178	1.9019e-13	293	19333	14.462	4.35135e-10	2.90103e-11	2.47754e-11		GOTERM_CC_DIRECT	GO:0072562~blood microparticle	TGFB1, ALB, FN1, APOE, ACTB, ACTG1	6	73	8.21918	0.000155114	145	20580	11.6656	0.0390832	0.00254254	0.00204788		GOTERM_MF_DIRECT	GO:0031625~ubiquitin protein ligase binding	GSK3B, HSP90AA1, JUN, CASP8, HIF1A, TP53, RELA, EGFR, ACTG1	9	73	12.3288	2.14203e-05	307	18908	7.59324	0.00774551	0.000518372	0.000445543
GOTERM_BP_DIRECT	GO:0032496~response to lipopolysaccharide	JUN, ACE, VCAM1, NOS3, IL13, FOS, PTGS2, MPO, CASP9, CASP8, IL1B, CASP3, TLR4	13	73	17.8082	5.85894e-13	158	19333	21.7903	1.34046e-09	8.37828e-11	7.15523e-11		GOTERM_CC_DIRECT	GO:0005634~nucleus	APP, GSK3B, PTEN, HMGB1, MPO, HIF1A, RELA, EGFR, ACTB, ACTG1, CASP9, MAPK8, CASP3, AKT1, MAPK1, APOE, JUN, HSP90AA1, TGFB1, HSPA4, NOS3, MMP2, STAT3, FOS, ESR1, SIRT1, MTOR, IL1A, CREB1, ALB, CTNNB1, PPARG, FGF13, GAPDH, TP53, MYD88, NFE2L2	37	73	50.6849	0.00015829	6007	20580	1.73647	0.0398673	0.00254254	0.00204788		GOTERM_MF_DIRECT	GO:0019903~protein phosphatase binding	MAPK8, STAT3, CTNNB1, PPARG, TP53, EGFR	6	73	8.21918	2.6439e-05	92	18908	16.8922	0.00955156	0.000599834	0.00051556
GOTERM_BP_DIRECT	GO:0051092~positive regulation of NF-kappaB transcription factor activity	APP, TGFB1, STAT3, TNF, RELA, INS, ICAM1, IL1B, CAT, TNFSF11, KRAS, TLR4, MYD88	13	73	17.8082	7.33957e-13	161	19333	21.3842	1.67932e-09	9.8782e-11	8.43619e-11		GOTERM_CC_DIRECT	GO:0098978~glutamatergic synapse	GSK3B, CDH1, STAT3, CTNNB1, AKT1, APOE, RELA, MTOR, ACTB	9	73	12.3288	0.00018345	454	20580	5.58868	0.0460567	0.00277334	0.00223378		GOTERM_MF_DIRECT	GO:0002020~protease binding	GSK3B, CASP3, FN1, TNF, TP53, INS	6	73	8.21918	6.5154e-05	111	18908	14.0007	0.0233742	0.00139123	0.00119577
GOTERM_BP_DIRECT	GO:0001934~positive regulation of protein phosphorylation	APP, HSP90AA1, TGFB1, ADIPOQ, SIRT1, TNF, MMP9, EGFR, VEGFA, IFNG, IL1B, LEP, AKT1, KRAS	14	73	19.1781	9.1973e-13	212	19333	17.4891	2.10429e-09	1.16908e-10	9.98418e-11		GOTERM_CC_DIRECT	GO:0045121~membrane raft	APP, CASP8, CASP3, KRAS, TNF, EGFR, ICAM1	7	73	9.58904	0.00025794	253	20580	7.8001	0.0641492	0.00351656	0.0028324		GOTERM_MF_DIRECT	GO:0003682~chromatin binding	APP, JUN, CTNNB1, PPARG, FOS, MPO, ESR1, TP53, RELA, EGFR	10	73	13.6986	7.01011e-05	469	18908	5.52268	0.0251265	0.0014137	0.00121509
GOTERM_BP_DIRECT	GO:0008284~positive regulation of cell proliferation	TGFB1, CSF2, PTEN, FN1, IGF1, SIRT1, EGFR, IL2, RELA, ACTB, INS, VEGFA, IL4, IL6, IFNG, IL1B, LEP, AKT1, KRAS	19	73	26.0274	1.23556e-12	553	19333	9.09923	2.82698e-09	1.48787e-10	1.27067e-10		GOTERM_CC_DIRECT	GO:0009897~external side of plasma membrane	ACE, VCAM1, IL13, CD34, TNF, TLR4, CCR2, IL17A, ICAM1	9	73	12.3288	0.000259979	478	20580	5.30808	0.0646395	0.00351656	0.0028324		GOTERM_MF_DIRECT	GO:0005102~receptor binding	APP, STAT3, ADIPOQ, FN1, CCL2, CXCL1, APOE, NGF, TLR4	9	73	12.3288	0.000130349	397	18908	5.87185	0.0462176	0.00249035	0.00214047
GOTERM_BP_DIRECT	GO:0033138~positive regulation of peptidyl-serine phosphorylation	APP, IL6, HSP90AA1, TGFB1, BDNF, AKT1, NGF, PTGS2, TNF, EGFR, VEGFA	11	73	15.0685	1.35602e-12	91	19333	32.0131	3.10259e-09	1.5149e-10	1.29376e-10		GOTERM_CC_DIRECT	GO:0048471~perinuclear region of cytoplasm	APP, HSP90AA1, BDNF, CDH1, CTNNB1, PPARG, CD34, GAPDH, TLR4, EGFR, CCR2	11	73	15.0685	0.000320105	766	20580	4.04843	0.0789862	0.00411335	0.00331309		GOTERM_MF_DIRECT	GO:0044877~macromolecular complex binding	JUN, TGFB1, CASP8, CASP3, KRAS, FOS, APOE, RELA, MTOR	9	73	12.3288	0.000176565	415	18908	5.61716	0.0620875	0.00320465	0.00275441
GOTERM_BP_DIRECT	GO:0031663~lipopolysaccharide-mediated signaling pathway	TGFB1, NOS3, IL1B, MAPK1, CCL2, AKT1, TNF, TLR4, MYD88	9	73	12.3288	1.39043e-12	39	19333	61.1159	3.18133e-09	1.5149e-10	1.29376e-10		GOTERM_CC_DIRECT	GO:0005925~focal adhesion	CAT, MAPK1, CTNNB1, KRAS, EGFR, ACTB, ICAM1, ACTG1	8	73	10.9589	0.000707415	425	20580	5.30669	0.16629	0.00865741	0.00697309		GOTERM_MF_DIRECT	GO:0003700~transcription factor activity, sequence-specific DNA binding	JUN, CREB1, STAT3, PPARG, FOS, HIF1A, ESR1, TP53, RELA, NFE2L2	10	73	13.6986	0.000248936	555	18908	4.66691	0.0864116	0.00430304	0.00369848
GOTERM_BP_DIRECT	GO:0032757~positive regulation of interleukin-8 production	IL6, LEP, IL1B, STAT3, ADIPOQ, HMGB1, TNF, TLR4, RELA, MYD88	10	73	13.6986	2.22368e-12	65	19333	40.7439	5.08775e-09	2.21208e-10	1.88916e-10		GOTERM_CC_DIRECT	GO:0005764~lysosome	ACE, IL1B, CAT, CD68, MPO, CD34, MTOR	7	73	9.58904	0.000780742	312	20580	6.32508	0.181866	0.00912049	0.00734607		GOTERM_MF_DIRECT	GO:0042803~protein homodimerization activity	APP, HSP90AA1, STAT3, ADIPOQ, CAT, AKT1, APOE, PTGS2, RELA, IL17A, VEGFA	11	73	15.0685	0.000378095	719	18908	3.96266	0.128269	0.00623857	0.00536208
GOTERM_BP_DIRECT	GO:0032731~positive regulation of interleukin-1 beta production	APP, IL6, CASP8, IFNG, STAT3, HMGB1, TNF, TLR4, MYD88, IL17A	10	73	13.6986	2.22368e-12	65	19333	40.7439	5.08775e-09	2.21208e-10	1.88916e-10		GOTERM_CC_DIRECT	GO:1904813~ficolin-1-rich granule lumen	HSP90AA1, CAT, MAPK1, HMGB1, MMP9	5	73	6.84932	0.000941409	124	20580	11.3677	0.214988	0.0105192	0.00847268		GOTERM_MF_DIRECT	GO:0001228~transcriptional activator activity, RNA polymerase II transcription regulatory region sequence-specific binding	JUN, CREB1, STAT3, FOS, HIF1A, ESR1, TP53, RELA, NFE2L2	9	73	12.3288	0.000456271	478	18908	4.87683	0.152669	0.00720114	0.00618941
GOTERM_BP_DIRECT	GO:0070374~positive regulation of ERK1 and ERK2 cascade	APP, JUN, TGFB1, PTEN, HMGB1, IGF1, TNF, EGFR, ICAM1, VEGFA, IL1A, CCL2, APOE, TLR4	14	73	19.1781	2.45683e-12	229	19333	16.1908	5.62119e-09	2.34217e-10	2.00027e-10		GOTERM_CC_DIRECT	GO:0000785~chromatin	JUN, CREB1, STAT3, PPARG, FOS, HIF1A, ESR1, SIRT1, TP53, RELA, ACTB, NFE2L2	12	73	16.4384	0.00107458	1059	20580	3.19454	0.241426	0.0115069	0.00926823		GOTERM_MF_DIRECT	GO:0097200~cysteine-type endopeptidase activity involved in execution phase of apoptosis	CASP9, CASP8, CASP3	3	73	4.10959	0.000505962	9	18908	86.3379	0.167824	0.00765268	0.00657751
GOTERM_BP_DIRECT	GO:0045471~response to ethanol	VCAM1, CASP8, LEP, STAT3, ADIPOQ, IL13, CAT, FOS, TNF, IL2, MYD88, ICAM1	12	73	16.4384	2.90585e-12	136	19333	23.3678	6.64869e-09	2.65944e-10	2.27122e-10		GOTERM_CC_DIRECT	GO:0031012~extracellular matrix	TGFB1, MMP2, MMP3, FN1, APOE, VEGFA	6	73	8.21918	0.00217547	260	20580	6.5058	0.428623	0.0223639	0.0180129		GOTERM_MF_DIRECT	GO:0097153~cysteine-type endopeptidase activity involved in apoptotic process	CASP9, CASP8, CASP3	3	73	4.10959	0.000630894	10	18908	77.7041	0.204741	0.00880826	0.00757073
GOTERM_BP_DIRECT	GO:0001666~response to hypoxia	TGFB1, ACE, VCAM1, MMP2, ADIPOQ, HIF1A, TNF, VEGFA, IL1A, CREB1, CASP3, LEP, CAT	13	73	17.8082	3.37307e-12	183	19333	18.8135	7.71761e-09	2.96831e-10	2.535e-10		GOTERM_CC_DIRECT	GO:0031904~endosome lumen	APP, NGF, INS	3	73	4.10959	0.002428	21	20580	40.274	0.464607	0.0239998	0.0193306		GOTERM_MF_DIRECT	GO:0097199~cysteine-type endopeptidase activity involved in apoptotic signaling pathway	CASP9, CASP8, CASP3	3	73	4.10959	0.000630894	10	18908	77.7041	0.204741	0.00880826	0.00757073
GOTERM_BP_DIRECT	GO:0032760~positive regulation of tumor necrosis factor production	IL1A, APP, IL6, IFNG, LEP, STAT3, HMGB1, TLR4, MYD88, CCR2, IL17A	11	73	15.0685	7.77359e-12	108	19333	26.974	1.77859e-08	6.5874e-10	5.62578e-10		GOTERM_CC_DIRECT	GO:0043025~neuronal cell body	HSP90AA1, TGFB1, CASP3, APOE, TNF, MTOR, CCR2	7	73	9.58904	0.00314973	411	20580	4.80152	0.555479	0.0299808	0.0241479		GOTERM_MF_DIRECT	GO:0048156~tau protein binding	GSK3B, HSP90AA1, APOE, ACTB	4	73	5.47945	0.000669809	45	18908	23.0234	0.215903	0.0090052	0.00774001
GOTERM_BP_DIRECT	GO:0032355~response to estradiol	CASP9, TGFB1, CASP8, LEP, CASP3, STAT3, CAT, PTEN, CTNNB1, PTGS2, ESR1	11	73	15.0685	1.12289e-11	112	19333	26.0106	2.56917e-08	9.17564e-10	7.83619e-10		GOTERM_CC_DIRECT	GO:0070062~extracellular exosome	APP, HSP90AA1, ACE, VCAM1, HSPA4, FN1, MPO, MMP9, ACTB, ACTG1, ICAM1, CDH1, CAT, ALB, CTNNB1, APOE, GAPDH	17	73	23.2877	0.0036738	2219	20580	2.1598	0.611672	0.0337202	0.0271599		GOTERM_MF_DIRECT	GO:0001223~transcription coactivator binding	CREB1, HIF1A, ESR1, RELA	4	73	5.47945	0.000761235	47	18908	22.0437	0.241516	0.00986887	0.00848234
GOTERM_BP_DIRECT	GO:0051091~positive regulation of sequence-specific DNA binding transcription factor activity	IL10, APP, IL6, IL1B, PTEN, TNFSF11, CTNNB1, AKT1, PPARG, ESR1, TNF	11	73	15.0685	2.06819e-11	119	19333	24.4806	4.73202e-08	1.63173e-09	1.39353e-09		GOTERM_CC_DIRECT	GO:0043296~apical junction complex	CDH1, ACTB, ACTG1	3	73	4.10959	0.00430186	28	20580	30.2055	0.669769	0.0381234	0.0307064		GOTERM_MF_DIRECT	GO:0005149~interleukin-1 receptor binding	IL1A, IL1B, MYD88	3	73	4.10959	0.00145406	15	18908	51.8027	0.410339	0.0176025	0.0151294
GOTERM_BP_DIRECT	GO:0071260~cellular response to mechanical stimulus	MAPK8, TGFB1, CASP8, IL1B, IL13, AKT1, PTGS2, TLR4, EGFR, MYD88	10	73	13.6986	3.34438e-11	87	19333	30.4409	7.65194e-08	2.55065e-09	2.17831e-09		GOTERM_CC_DIRECT	GO:0005911~cell-cell junction	APP, CTNNB1, AKT1, ACTB, ACTG1	5	73	6.84932	0.00460887	192	20580	7.34161	0.694931	0.0382399	0.0308002		GOTERM_MF_DIRECT	GO:0003677~DNA binding	APP, JUN, STAT3, HMGB1, FOS, ESR1, RELA, CREB1, LEP, ALB, MAPK1, PPARG, TP53, NFE2L2	14	73	19.1781	0.00145475	1336	18908	2.71422	0.410488	0.0176025	0.0151294
GOTERM_BP_DIRECT	GO:0051897~positive regulation of protein kinase B signaling	APP, HSP90AA1, TGFB1, LEP, TNFSF11, IGF1, TNF, EGFR, MTOR, INS, VEGFA	11	73	15.0685	4.64217e-11	129	19333	22.5829	1.06213e-07	3.42622e-09	2.92607e-09		GOTERM_CC_DIRECT	GO:0005769~early endosome	APP, VCAM1, MAPK1, HMGB1, APOE, TLR4	6	73	8.21918	0.0046126	310	20580	5.45647	0.695224	0.0382399	0.0308002		GOTERM_MF_DIRECT	GO:0005123~death receptor binding	CASP8, CASP3, MYD88	3	73	4.10959	0.00165769	16	18908	48.5651	0.452417	0.0188651	0.0162146
GOTERM_BP_DIRECT	GO:0034614~cellular response to reactive oxygen species	JUN, MAPK8, MMP2, MAPK1, AKT1, FOS, MMP9, EGFR	8	73	10.9589	8.48071e-11	38	19333	55.7549	1.94039e-07	6.06371e-09	5.17854e-09		GOTERM_CC_DIRECT	GO:0030141~secretory granule	TGFB1, IL1B, MPO, VEGFA	4	73	5.47945	0.00520866	100	20580	11.2767	0.73871	0.041832	0.0336935		GOTERM_MF_DIRECT	GO:0042826~histone deacetylase binding	HSP90AA1, MAPK8, HIF1A, TP53, RELA	5	73	6.84932	0.00166304	133	18908	9.73736	0.45348	0.0188651	0.0162146
GOTERM_BP_DIRECT	GO:1901215~negative regulation of neuron death	GSK3B, APP, CREB1, STAT3, IL13, AKT1, APOE, CD34, SIRT1	9	73	12.3288	9.2923e-11	64	19333	37.2425	2.12608e-07	6.44266e-09	5.50217e-09		GOTERM_CC_DIRECT	GO:0030425~dendrite	GSK3B, BDNF, APOE, FGF13, NGF, MTOR, CCR2	7	73	9.58904	0.0056101	463	20580	4.26226	0.764455	0.0436907	0.0351906		GOTERM_MF_DIRECT	GO:0008237~metallopeptidase activity	ACE, MMP2, MMP3, MMP9	4	73	5.47945	0.00261589	72	18908	14.3896	0.613573	0.0287748	0.0247321
GOTERM_BP_DIRECT	GO:0071456~cellular response to hypoxia	PTEN, AKT1, PPARG, FOS, PTGS2, HIF1A, SIRT1, TP53, MTOR, ICAM1, VEGFA	11	73	15.0685	1.29401e-10	143	19333	20.372	2.96069e-07	8.7079e-09	7.43673e-09		GOTERM_CC_DIRECT	GO:0005796~Golgi lumen	APP, TGFB1, NGF, INS	4	73	5.47945	0.00612237	106	20580	10.6384	0.793672	0.0446603	0.0359715		GOTERM_MF_DIRECT	GO:0002039~p53 binding	GSK3B, HIF1A, SIRT1, TP53	4	73	5.47945	0.00272061	73	18908	14.1925	0.628025	0.0290465	0.0249656
GOTERM_BP_DIRECT	GO:0001525~angiogenesis	JUN, NOS3, MMP2, PTEN, FN1, PTGS2, HIF1A, SIRT1, ACTG1, VEGFA, CASP8, LEP, CCL2	13	73	17.8082	1.4901e-10	253	19333	13.6082	3.40934e-07	9.74098e-09	8.319e-09		GOTERM_CC_DIRECT	GO:0016605~PML body	PTEN, SIRT1, TP53, MTOR	4	73	5.47945	0.00612237	106	20580	10.6384	0.793672	0.0446603	0.0359715		GOTERM_MF_DIRECT	GO:0016209~antioxidant activity	ALB, CAT, APOE	3	73	4.10959	0.00286549	21	18908	37.002	0.647134	0.0297192	0.0255438
GOTERM_BP_DIRECT	GO:0042531~positive regulation of tyrosine phosphorylation of STAT protein	IL4, IL6, CSF2, IFNG, LEP, IL13, IGF1, TNF, IL2	9	73	12.3288	1.72971e-10	69	19333	34.5438	3.95756e-07	1.09932e-08	9.38846e-09		GOTERM_CC_DIRECT	GO:0005794~Golgi apparatus	APP, VCAM1, CDH1, NOS3, ALB, CAT, MAPK1, APOE, ESR1, TLR4, NFE2L2	11	73	15.0685	0.00625592	1143	20580	2.71312	0.800675	0.0446603	0.0359715		GOTERM_MF_DIRECT	GO:0070412~R-SMAD binding	JUN, PPARG, FOS	3	73	4.10959	0.0037384	24	18908	32.3767	0.743232	0.0366768	0.0315238
GOTERM_BP_DIRECT	GO:0030335~positive regulation of cell migration	TGFB1, CSF2, MMP2, STAT3, IGF1, MMP9, EGFR, ACTG1, INS, VEGFA, IL4, IL1B, MAPK1	13	73	17.8082	2.43257e-10	264	19333	13.0411	5.56572e-07	1.50425e-08	1.28466e-08		GOTERM_CC_DIRECT	GO:0098685~Schaffer collateral - CA1 synapse	STAT3, CTNNB1, ACTB, ACTG1	4	73	5.47945	0.00644686	108	20580	10.4414	0.81028	0.0447795	0.0360676		GOTERM_MF_DIRECT	GO:0005158~insulin receptor binding	APP, IGF1, INS	3	73	4.10959	0.0037384	24	18908	32.3767	0.743232	0.0366768	0.0315238
GOTERM_BP_DIRECT	GO:0051000~positive regulation of nitric-oxide synthase activity	AKT1, KRAS, APOE, HIF1A, ESR1, TNF, INS	7	73	9.58904	4.68131e-10	26	19333	71.3019	1.07108e-06	2.81864e-08	2.40718e-08		GOTERM_CC_DIRECT	GO:1990777~lipoprotein particle	APP, APOE	2	73	2.73973	0.00698501	2	20580	281.918	0.83494	0.0461888	0.0372026		GOTERM_MF_DIRECT	GO:0050750~low-density lipoprotein particle receptor binding	CRP, APP, APOE	3	73	4.10959	0.00405351	25	18908	31.0816	0.771087	0.0387217	0.0332815
GOTERM_BP_DIRECT	GO:0043406~positive regulation of MAP kinase activity	APP, TGFB1, IL1B, TNFSF11, KRAS, TNF, TLR4, EGFR, VEGFA	9	73	12.3288	5.8051e-10	80	19333	29.794	1.32821e-06	3.40566e-08	2.9085e-08		GOTERM_CC_DIRECT	GO:0005654~nucleoplasm	GSK3B, JUN, HSP90AA1, STAT3, PTEN, HMGB1, FOS, MPO, HIF1A, ESR1, SIRT1, MTOR, RELA, ACTB, MAPK8, CASP8, CREB1, CASP3, AKT1, MAPK1, CTNNB1, PPARG, TP53, NFE2L2	24	73	32.8767	0.00700919	3960	20580	1.70859	0.83597	0.0461888	0.0372026		GOTERM_MF_DIRECT	GO:0004175~endopeptidase activity	ACE, MMP2, MMP3, MMP9	4	73	5.47945	0.00446385	87	18908	11.9087	0.802892	0.0404008	0.0347247
GOTERM_BP_DIRECT	GO:0043536~positive regulation of blood vessel endothelial cell migration	TGFB1, NOS3, AKT1, HMGB1, HIF1A, SIRT1, NFE2L2, VEGFA	8	73	10.9589	6.47892e-10	50	19333	42.3737	1.48238e-06	3.70594e-08	3.16495e-08		GOTERM_CC_DIRECT	GO:0034774~secretory granule lumen	HSP90AA1, CAT, HMGB1, INS	4	73	5.47945	0.00766255	115	20580	9.80584	0.861496	0.0492319	0.0396537		GOTERM_MF_DIRECT	GO:0046983~protein dimerization activity	IL10, APP, STAT3, APOE, HIF1A	5	73	6.84932	0.00447215	175	18908	7.40039	0.803488	0.0404008	0.0347247
GOTERM_BP_DIRECT	GO:0043491~protein kinase B signaling	TGFB1, IL1B, PTEN, TNFSF11, CCL2, AKT1, IGF1, TNF	8	73	10.9589	8.62683e-10	52	19333	40.7439	1.97382e-06	4.81419e-08	4.11142e-08		GOTERM_CC_DIRECT	GO:0043005~neuron projection	CASP8, PTEN, FOS, HMGB1, FGF13, PTGS2	6	73	8.21918	0.010538	379	20580	4.46308	0.934299	0.0660552	0.053204		GOTERM_MF_DIRECT	GO:0008201~heparin binding	APP, FN1, APOE, MPO, VEGFA	5	73	6.84932	0.00456318	176	18908	7.35834	0.809904	0.0404008	0.0347247
GOTERM_BP_DIRECT	GO:1900017~positive regulation of cytokine production involved in inflammatory response	IL6, STAT3, HIF1A, TNF, TLR4, MYD88, IL17A	7	73	9.58904	9.57414e-10	29	19333	63.9258	2.19056e-06	5.21563e-08	4.45425e-08		GOTERM_CC_DIRECT	GO:0032993~protein-DNA complex	CTNNB1, FOS, NFE2L2	3	73	4.10959	0.0113113	46	20580	18.3859	0.946258	0.0692141	0.0557483		GOTERM_MF_DIRECT	GO:0008013~beta-catenin binding	GSK3B, CDH1, CTNNB1, ESR1	4	73	5.47945	0.00521756	92	18908	11.2615	0.850272	0.0450947	0.038759
GOTERM_BP_DIRECT	GO:0008285~negative regulation of cell proliferation	IL10, APP, JUN, TGFB1, NOS3, STAT3, PTEN, CXCL1, NGF, PTGS2, IL1A, IL6, IL1B, CTNNB1, TP53	15	73	20.5479	1.45126e-09	464	19333	8.5615	3.32048e-06	7.55868e-08	6.45527e-08		GOTERM_CC_DIRECT	GO:0009925~basal plasma membrane	ACE, CD34, EGFR	3	73	4.10959	0.0153609	54	20580	15.6621	0.981284	0.0918081	0.0739466		GOTERM_MF_DIRECT	GO:0000978~RNA polymerase II core promoter proximal region sequence-specific DNA binding	APP, JUN, CREB1, STAT3, PPARG, FOS, HIF1A, ESR1, SIRT1, TP53, RELA, NFE2L2	12	73	16.4384	0.00571111	1207	18908	2.57512	0.874954	0.0482124	0.0414387
GOTERM_BP_DIRECT	GO:0009410~response to xenobiotic stimulus	IL10, JUN, ACE, CREB1, CDH1, CASP3, MMP2, CAT, CTNNB1, FOS, PTGS2, TNF	12	73	16.4384	1.45359e-09	242	19333	13.1323	3.32581e-06	7.55868e-08	6.45527e-08		GOTERM_CC_DIRECT	GO:0035976~transcription factor AP-1 complex	JUN, FOS	2	73	2.73973	0.0173724	5	20580	112.767	0.988935	0.0994419	0.0800952		GOTERM_MF_DIRECT	GO:0005164~tumor necrosis factor receptor binding	CASP8, TNFSF11, TNF	3	73	4.10959	0.00658767	32	18908	24.2825	0.909213	0.0543483	0.0467126
GOTERM_BP_DIRECT	GO:0043123~positive regulation of I-kappaB kinase/NF-kappaB signaling	IL1A, CASP8, IL1B, ADIPOQ, TNFSF11, CTNNB1, TNF, GAPDH, TLR4, RELA, MYD88	11	73	15.0685	2.32004e-09	192	19333	15.1729	5.30825e-06	1.17961e-07	1.00741e-07		GOTERM_CC_DIRECT	GO:0016020~membrane	APP, HSP90AA1, ACE, VCAM1, FOS, ESR1, TNF, EGFR, MTOR, ACTB, ACTG1, ICAM1, VEGFA, CDH1, CAT, TNFSF11, CTNNB1, KRAS, APOE, CD68, GAPDH, CCR2	22	73	30.137	0.017412	3789	20580	1.63689	0.989049	0.0994419	0.0800952		GOTERM_MF_DIRECT	GO:0042056~chemoattractant activity	APP, HMGB1, VEGFA	3	73	4.10959	0.0082858	36	18908	21.5845	0.951212	0.0657403	0.0565041
GOTERM_BP_DIRECT	GO:0051384~response to glucocorticoid	IL10, IL6, CASP3, ADIPOQ, KRAS, HMGB1, PTGS2, TNF	8	73	10.9589	5.36526e-09	67	19333	31.6222	1.22756e-05	2.66863e-07	2.27907e-07		GOTERM_CC_DIRECT	GO:0005783~endoplasmic reticulum	APP, VCAM1, ALB, ADIPOQ, CAT, FOS, HMGB1, APOE, PTGS2, TP53	10	73	13.6986	0.0179512	1144	20580	2.46432	0.99049	0.100293	0.0807804		GOTERM_MF_DIRECT	GO:0005179~hormone activity	LEP, ADIPOQ, IGF1, INS	4	73	5.47945	0.00833073	109	18908	9.50509	0.952008	0.0657403	0.0565041
GOTERM_BP_DIRECT	GO:0019221~cytokine-mediated signaling pathway	IL1A, IL6, IL1B, STAT3, TNFSF11, CCL2, AKT1, KRAS, RELA, CCR2	10	73	13.6986	6.34332e-09	156	19333	16.9766	1.45134e-05	3.08798e-07	2.6372e-07		GOTERM_CC_DIRECT	GO:0034363~intermediate-density lipoprotein particle	APP, APOE	2	73	2.73973	0.020811	6	20580	93.9726	0.995505	0.113303	0.0912593		GOTERM_MF_DIRECT	GO:0051087~chaperone binding	APP, ALB, FN1, TP53	4	73	5.47945	0.00854123	110	18908	9.41868	0.955567	0.0659673	0.0566992
GOTERM_BP_DIRECT	GO:0050729~positive regulation of inflammatory response	APP, ACE, IFNG, IL1B, TNF, TLR4, EGFR, IL2, CCR2	9	73	12.3288	8.06928e-09	111	19333	21.4732	1.84623e-05	3.84636e-07	3.28487e-07		GOTERM_CC_DIRECT	GO:0017053~transcriptional repressor complex	JUN, HMGB1, TP53	3	73	4.10959	0.0211616	64	20580	13.2149	0.995901	0.113303	0.0912593		GOTERM_MF_DIRECT	GO:0003690~double-stranded DNA binding	MAPK1, PPARG, HMGB1, EGFR	4	73	5.47945	0.0101023	117	18908	8.85517	0.974923	0.076399	0.0656653
GOTERM_BP_DIRECT	GO:0071276~cellular response to cadmium ion	JUN, MAPK8, MAPK1, AKT1, FOS, MMP9, EGFR	7	73	9.58904	8.74947e-09	41	19333	45.2158	2.00186e-05	4.00376e-07	3.41929e-07		GOTERM_CC_DIRECT	GO:0005912~adherens junction	CDH1, CTNNB1, ACTB, VEGFA	4	73	5.47945	0.0238448	176	20580	6.40722	0.997975	0.11979	0.0964849		GOTERM_MF_DIRECT	GO:0050661~NADP binding	NOS3, CAT, GAPDH	3	73	4.10959	0.0111589	42	18908	18.501	0.982981	0.0826253	0.0710168
GOTERM_BP_DIRECT	GO:0032733~positive regulation of interleukin-10 production	IL4, IL6, STAT3, IL13, HMGB1, CD34, TLR4	7	73	9.58904	8.74947e-09	41	19333	45.2158	2.00186e-05	4.00376e-07	3.41929e-07		GOTERM_CC_DIRECT	GO:0098871~postsynaptic actin cytoskeleton	ACTB, ACTG1	2	73	2.73973	0.0242378	7	20580	80.5479	0.998174	0.11979	0.0964849		GOTERM_MF_DIRECT	GO:0035033~histone deacetylase regulator activity	MAPK8, TP53	2	73	2.73973	0.0113809	3	18908	172.676	0.984313	0.0826253	0.0710168
GOTERM_BP_DIRECT	GO:1901216~positive regulation of neuron death	GSK3B, APP, CASP8, IFNG, FOS, APOE, MTOR	7	73	9.58904	1.17937e-08	43	19333	43.1128	2.69837e-05	5.26241e-07	4.49421e-07		GOTERM_CC_DIRECT	GO:0097433~dense body	ACTB, ACTG1	2	73	2.73973	0.0242378	7	20580	80.5479	0.998174	0.11979	0.0964849		GOTERM_MF_DIRECT	GO:0030331~estrogen receptor binding	CTNNB1, PPARG, ESR1	3	73	4.10959	0.0127371	45	18908	17.2676	0.990469	0.090658	0.0779209
GOTERM_BP_DIRECT	GO:0051402~neuron apoptotic process	CASP9, APP, CASP3, KRAS, NGF, HIF1A, GAPDH, TP53	8	73	10.9589	1.196e-08	75	19333	28.2491	2.73641e-05	5.26241e-07	4.49421e-07		GOTERM_CC_DIRECT	GO:0031264~death-inducing signaling complex	CASP8, CASP3	2	73	2.73973	0.0242378	7	20580	80.5479	0.998174	0.11979	0.0964849		GOTERM_MF_DIRECT	GO:0004222~metalloendopeptidase activity	ACE, MMP2, MMP3, MMP9	4	73	5.47945	0.0134161	130	18908	7.96965	0.992576	0.0936546	0.0804965
GOTERM_BP_DIRECT	GO:0032722~positive regulation of chemokine production	APP, IL6, IFNG, HIF1A, TNF, TLR4, MYD88	7	73	9.58904	1.56647e-08	45	19333	41.1967	3.58403e-05	6.76244e-07	5.77526e-07		GOTERM_CC_DIRECT	GO:0005768~endosome	APP, ACE, CDH1, HMGB1, EGFR	5	73	6.84932	0.0253282	318	20580	4.43267	0.99863	0.122818	0.0989234		GOTERM_MF_DIRECT	GO:0016922~ligand-dependent nuclear receptor binding	CTNNB1, HIF1A, SIRT1	3	73	4.10959	0.0138401	47	18908	16.5328	0.993648	0.0947916	0.0814738
GOTERM_BP_DIRECT	GO:0060252~positive regulation of glial cell proliferation	IL6, IL1B, KRAS, TNF, EGFR, MTOR	6	73	8.21918	1.98674e-08	23	19333	69.0876	4.54555e-05	8.41787e-07	7.18904e-07		GOTERM_CC_DIRECT	GO:0016328~lateral plasma membrane	CDH1, CTNNB1, FGF13	3	73	4.10959	0.0270369	73	20580	11.5857	0.999128	0.128676	0.103642		GOTERM_MF_DIRECT	GO:1990782~protein tyrosine kinase binding	HSP90AA1, CDH1, PTEN	3	73	4.10959	0.0155693	50	18908	15.5408	0.996641	0.104661	0.0899562
GOTERM_BP_DIRECT	GO:1904646~cellular response to beta-amyloid	GSK3B, APP, VCAM1, IGF1, TNF, TLR4, ICAM1	7	73	9.58904	2.05301e-08	47	19333	39.4436	4.69717e-05	8.54051e-07	7.29378e-07		GOTERM_CC_DIRECT	GO:0030027~lamellipodium	CDH1, CTNNB1, AKT1, ACTB	4	73	5.47945	0.0298077	192	20580	5.87329	0.999581	0.136924	0.110285		GOTERM_MF_DIRECT	GO:0004879~RNA polymerase II transcription factor activity, ligand-activated sequence-specific DNA binding	STAT3, PPARG, ESR1	3	73	4.10959	0.018011	54	18908	14.3896	0.998636	0.118873	0.102172
GOTERM_BP_DIRECT	GO:0007165~signal transduction	IL10, GSK3B, IL13, STAT3, ADIPOQ, CXCL1, HMGB1, IGF1, HIF1A, ESR1, EGFR, CREB1, IL1B, CCL2, AKT1, MAPK1, KRAS, PPARG, FGF13, CD34, MYD88	21	73	28.7671	2.18469e-08	1268	19333	4.38608	4.99845e-05	8.92604e-07	7.62302e-07		GOTERM_CC_DIRECT	GO:0005901~caveola	NOS3, MAPK1, PTGS2	3	73	4.10959	0.0298356	77	20580	10.9838	0.999584	0.136924	0.110285		GOTERM_MF_DIRECT	GO:0019904~protein domain specific binding	IL1B, HIF1A, SIRT1, MTOR, NFE2L2	5	73	6.84932	0.0184477	265	18908	4.88705	0.99884	0.119581	0.10278
GOTERM_BP_DIRECT	GO:0014068~positive regulation of phosphatidylinositol 3-kinase signaling	LEP, CAT, FN1, IGF1, SIRT1, TNF, INS, VEGFA	8	73	10.9589	2.44354e-08	83	19333	25.5263	5.59066e-05	9.7039e-07	8.28733e-07		GOTERM_CC_DIRECT	GO:0045177~apical part of cell	APP, VCAM1, CTNNB1	3	73	4.10959	0.0305526	78	20580	10.843	0.999656	0.137609	0.110837		GOTERM_MF_DIRECT	GO:0005163~nerve growth factor receptor binding	BDNF, NGF	2	73	2.73973	0.0188971	5	18908	103.605	0.999017	0.120345	0.103437
GOTERM_BP_DIRECT	GO:0045821~positive regulation of glycolytic process	APP, IFNG, IGF1, HIF1A, MTOR, INS	6	73	8.21918	2.50232e-08	24	19333	66.2089	5.72514e-05	9.7039e-07	8.28733e-07		GOTERM_CC_DIRECT	GO:0016600~flotillin complex	CDH1, CTNNB1	2	73	2.73973	0.0310558	9	20580	62.6484	0.999699	0.137609	0.110837		GOTERM_MF_DIRECT	GO:0020037~heme binding	NOS3, CAT, PTGS2, MPO	4	73	5.47945	0.0202838	152	18908	6.81615	0.999412	0.126948	0.109113
GOTERM_BP_DIRECT	GO:0045672~positive regulation of osteoclast differentiation	CREB1, IFNG, TNFSF11, FOS, TNF, IL17A	6	73	8.21918	2.50232e-08	24	19333	66.2089	5.72514e-05	9.7039e-07	8.28733e-07		GOTERM_CC_DIRECT	GO:0045202~synapse	APP, MAPK8, MAPK1, CTNNB1, EGFR, ACTB	6	73	8.21918	0.0372487	527	20580	3.20969	0.999942	0.162253	0.130686		GOTERM_MF_DIRECT	GO:0005507~copper ion binding	IL1A, ALB, TP53	3	73	4.10959	0.0212747	59	18908	13.1702	0.999593	0.130893	0.112503
GOTERM_BP_DIRECT	GO:0032868~response to insulin	IL10, LEP, CAT, FOS, SIRT1, RELA, MTOR, ICAM1	8	73	10.9589	2.88783e-08	85	19333	24.9257	6.60715e-05	1.10123e-06	9.40471e-07		GOTERM_CC_DIRECT	GO:0030877~beta-catenin destruction complex	GSK3B, CTNNB1	2	73	2.73973	0.0411948	12	20580	46.9863	0.99998	0.174793	0.140787		GOTERM_MF_DIRECT	GO:0098973~structural constituent of postsynaptic actin cytoskeleton	ACTB, ACTG1	2	73	2.73973	0.022634	6	18908	86.3379	0.999754	0.134691	0.115768
GOTERM_BP_DIRECT	GO:0030225~macrophage differentiation	CASP8, CSF2, IFNG, SIRT1, MMP9, VEGFA	6	73	8.21918	3.11887e-08	25	19333	63.5605	7.13571e-05	1.16983e-06	9.9906e-07		GOTERM_CC_DIRECT	GO:0043235~receptor complex	APP, PPARG, TLR4, EGFR	4	73	5.47945	0.0414878	219	20580	5.14918	0.999981	0.174793	0.140787		GOTERM_MF_DIRECT	GO:0031727~CCR2 chemokine receptor binding	CCL2, CCR2	2	73	2.73973	0.022634	6	18908	86.3379	0.999754	0.134691	0.115768
GOTERM_BP_DIRECT	GO:0010888~negative regulation of lipid storage	CRP, IL6, LEP, PPARG, TNF	5	73	6.84932	3.6505e-08	10	19333	132.418	8.352e-05	1.34715e-06	1.1505e-06		GOTERM_CC_DIRECT	GO:1990909~Wnt signalosome	GSK3B, CTNNB1	2	73	2.73973	0.0445512	13	20580	43.372	0.999992	0.184672	0.148744		GOTERM_MF_DIRECT	GO:0097110~scaffold protein binding	HSP90AA1, CASP8, NOS3	3	73	4.10959	0.0292365	70	18908	11.1006	0.999979	0.171175	0.147126
GOTERM_BP_DIRECT	GO:0071407~cellular response to organic cyclic compound	TGFB1, CASP8, IL1B, STAT3, CCL2, AKT1, TNF	7	73	9.58904	5.41441e-08	55	19333	33.7064	0.000123874	1.96637e-06	1.67933e-06																GOTERM_MF_DIRECT	GO:0043621~protein self-association	PPARG, TP53, MYD88	3	73	4.10959	0.0331901	75	18908	10.3605	0.999995	0.191238	0.16437
GOTERM_BP_DIRECT	GO:0050731~positive regulation of peptidyl-tyrosine phosphorylation	IL6, TGFB1, ADIPOQ, IGF1, TP53, MTOR, ICAM1, VEGFA	8	73	10.9589	6.27738e-08	95	19333	22.3019	0.000143616	2.24416e-06	1.91656e-06																GOTERM_MF_DIRECT	GO:0050786~RAGE receptor binding	APP, HMGB1	2	73	2.73973	0.0411092	11	18908	47.0934	1	0.233166	0.200407
GOTERM_BP_DIRECT	GO:0071356~cellular response to tumor necrosis factor	VCAM1, MAPK1, CCL2, AKT1, FOS, SIRT1, RELA, ICAM1, NFE2L2	9	73	12.3288	6.94335e-08	146	19333	16.3255	0.000158851	2.44406e-06	2.08728e-06																GOTERM_MF_DIRECT	GO:0005516~calmodulin binding	ACE, NOS3, AKT1, EGFR	4	73	5.47945	0.0444763	207	18908	5.0051	1	0.246195	0.211606
GOTERM_BP_DIRECT	GO:0046330~positive regulation of JNK cascade	IL1A, APP, IL1B, TNFSF11, HMGB1, TNF, TLR4, MYD88	8	73	10.9589	7.78995e-08	98	19333	21.6192	0.000178218	2.70052e-06	2.3063e-06																GOTERM_MF_DIRECT	GO:0016504~peptidase activator activity	APP, FN1	2	73	2.73973	0.0447627	12	18908	43.1689	1	0.246195	0.211606
GOTERM_BP_DIRECT	GO:0010575~positive regulation of vascular endothelial growth factor production	IL1A, IL6, TGFB1, IL1B, PTGS2, HIF1A	6	73	8.21918	8.24544e-08	30	19333	52.9671	0.000188638	2.77435e-06	2.36935e-06																GOTERM_MF_DIRECT	GO:0008022~protein C-terminus binding	FN1, CTNNB1, PPARG, SIRT1	4	73	5.47945	0.045542	209	18908	4.9572	1	0.246743	0.212076
GOTERM_BP_DIRECT	GO:0001774~microglial cell activation	IL4, APP, JUN, IFNG, IL13, TNF	6	73	8.21918	8.24544e-08	30	19333	52.9671	0.000188638	2.77435e-06	2.36935e-06																GOTERM_MF_DIRECT	GO:0008270~zinc ion binding	ACE, MMP2, ALB, MMP3, PPARG, ESR1, TP53, MMP9	8	73	10.9589	0.0485032	875	18908	2.36813	1	0.258921	0.222544
GOTERM_BP_DIRECT	GO:0007249~I-kappaB kinase/NF-kappaB signaling	IL1B, TNFSF11, CTNNB1, AKT1, TNF, RELA, MYD88	7	73	9.58904	1.01898e-07	61	19333	30.391	0.000233116	3.37889e-06	2.88564e-06
GOTERM_BP_DIRECT	GO:0043525~positive regulation of neuron apoptotic process	CASP9, APP, JUN, CASP3, CTNNB1, TNF, TP53	7	73	9.58904	1.23963e-07	63	19333	29.4262	0.000283588	4.05183e-06	3.46034e-06
GOTERM_BP_DIRECT	GO:0043410~positive regulation of MAPK cascade	APP, IL6, LEP, CTNNB1, IGF1, HMGB1, TNF, INS, VEGFA	9	73	12.3288	1.41025e-07	160	19333	14.897	0.000322613	4.54458e-06	3.88117e-06
GOTERM_BP_DIRECT	GO:0045766~positive regulation of angiogenesis	IL1A, NOS3, IL1B, STAT3, HIF1A, CD34, SIRT1, NFE2L2, VEGFA	9	73	12.3288	1.70558e-07	164	19333	14.5337	0.000390161	5.41996e-06	4.62876e-06
GOTERM_BP_DIRECT	GO:0042593~glucose homeostasis	IL6, LEP, STAT3, ADIPOQ, AKT1, PPARG, HIF1A, INS	8	73	10.9589	2.21022e-07	114	19333	18.585	0.000505571	6.92738e-06	5.91613e-06
GOTERM_BP_DIRECT	GO:0045348~positive regulation of MHC class II biosynthetic process	IL10, IL4, IFNG, SIRT1, TLR4	5	73	6.84932	2.33964e-07	15	19333	88.2785	0.000535167	7.14957e-06	6.10589e-06
GOTERM_BP_DIRECT	GO:1901224~positive regulation of NIK/NF-kappaB signaling	APP, IL1B, HMGB1, TNF, TLR4, RELA, EGFR	7	73	9.58904	2.34361e-07	70	19333	26.4836	0.000536074	7.14957e-06	6.10589e-06
GOTERM_BP_DIRECT	GO:0006955~immune response	IL10, CSF2, IL13, TNF, IL2, IL4, IL1A, IL1B, CCL2, TNFSF11, TLR4, CCR2, IL17A	13	73	17.8082	2.48045e-07	492	19333	6.99769	0.000567366	7.46746e-06	6.37737e-06
GOTERM_BP_DIRECT	GO:0007623~circadian rhythm	GSK3B, JUN, CREB1, LEP, ADIPOQ, TNF, EGFR	7	73	9.58904	2.77636e-07	72	19333	25.7479	0.000635029	8.24975e-06	7.04546e-06
GOTERM_BP_DIRECT	GO:0006979~response to oxidative stress	APP, MAPK8, AKT1, APOE, PTGS2, MPO, SIRT1, TP53	8	73	10.9589	3.32237e-07	121	19333	17.5098	0.000759871	9.74563e-06	8.32297e-06
GOTERM_BP_DIRECT	GO:0035094~response to nicotine	VCAM1, CREB1, CASP3, MMP2, IL13, MAPK1	6	73	8.21918	3.69882e-07	40	19333	39.7253	0.000845931	1.07125e-05	9.14872e-06
GOTERM_BP_DIRECT	GO:0048143~astrocyte activation	APP, IFNG, IL1B, TNF, EGFR	5	73	6.84932	4.05646e-07	17	19333	77.8928	0.000927689	1.16015e-05	9.90792e-06
GOTERM_BP_DIRECT	GO:0001938~positive regulation of endothelial cell proliferation	IL10, JUN, AKT1, HIF1A, SIRT1, MTOR, VEGFA	7	73	9.58904	4.15192e-07	77	19333	24.076	0.000949508	1.17201e-05	1.00092e-05
GOTERM_BP_DIRECT	GO:0030316~osteoclast differentiation	TGFB1, CREB1, TNFSF11, CTNNB1, FOS, TNF	6	73	8.21918	4.20039e-07	41	19333	38.7564	0.000960587	1.17201e-05	1.00092e-05
GOTERM_BP_DIRECT	GO:0000122~negative regulation of transcription from RNA polymerase II promoter	APP, JUN, TGFB1, STAT3, HMGB1, ESR1, SIRT1, TNF, RELA, VEGFA, IL4, IFNG, LEP, TNFSF11, CTNNB1, PPARG, TP53	17	73	23.2877	4.32106e-07	973	19333	4.62714	0.000988171	1.19116e-05	1.01727e-05
GOTERM_BP_DIRECT	GO:0000165~MAPK cascade	TGFB1, IL1B, CCL2, CTNNB1, KRAS, FGF13, TNF, EGFR	8	73	10.9589	4.87231e-07	128	19333	16.5522	0.00111416	1.32713e-05	1.13339e-05
GOTERM_BP_DIRECT	GO:0051044~positive regulation of membrane protein ectodomain proteolysis	APP, IFNG, IL1B, APOE, TNF	5	73	6.84932	5.20079e-07	18	19333	73.5654	0.00118923	1.39993e-05	1.19557e-05
GOTERM_BP_DIRECT	GO:0042307~positive regulation of protein import into nucleus	TGFB1, IFNG, CDH1, LEP, MAPK1, PTGS2	6	73	8.21918	5.3643e-07	43	19333	36.9538	0.0012266	1.42715e-05	1.21882e-05
GOTERM_BP_DIRECT	GO:0032735~positive regulation of interleukin-12 production	IFNG, LEP, HMGB1, TLR4, RELA, IL17A	6	73	8.21918	6.03457e-07	44	19333	36.1139	0.00137976	1.58702e-05	1.35535e-05
GOTERM_BP_DIRECT	GO:0046889~positive regulation of lipid biosynthetic process	CREB1, AKT1, APOE, MTOR, INS	5	73	6.84932	8.18835e-07	20	19333	66.2089	0.00187174	2.12897e-05	1.81819e-05
GOTERM_BP_DIRECT	GO:0007613~memory	APP, CREB1, BDNF, PTEN, FGF13, NGF, PTGS2	7	73	9.58904	9.18941e-07	88	19333	21.0665	0.00210033	2.3624e-05	2.01754e-05
GOTERM_BP_DIRECT	GO:0061419~positive regulation of transcription from RNA polymerase II promoter in response to hypoxia	HIF1A, TP53, NFE2L2, VEGFA	4	73	5.47945	9.82644e-07	6	19333	176.557	0.00224577	2.4981e-05	2.13343e-05
GOTERM_BP_DIRECT	GO:1902004~positive regulation of beta-amyloid formation	IFNG, CASP3, APOE, TNF, RELA	5	73	6.84932	1.00866e-06	21	19333	63.0561	0.00230515	2.53606e-05	2.16585e-05
GOTERM_BP_DIRECT	GO:0010573~vascular endothelial growth factor production	IL6, IL1B, HIF1A, TNF	4	73	5.47945	1.71503e-06	7	19333	151.335	0.00391629	4.21933e-05	3.6034e-05
GOTERM_BP_DIRECT	GO:0032747~positive regulation of interleukin-23 production	CSF2, IFNG, MYD88, IL17A	4	73	5.47945	1.71503e-06	7	19333	151.335	0.00391629	4.21933e-05	3.6034e-05
GOTERM_BP_DIRECT	GO:1902894~negative regulation of pri-miRNA transcription from RNA polymerase II promoter	APP, TGFB1, PPARG, ESR1, RELA	5	73	6.84932	1.77575e-06	24	19333	55.1741	0.00405469	4.27676e-05	3.65245e-05
GOTERM_BP_DIRECT	GO:0051247~positive regulation of protein metabolic process	APP, MAPK8, TGFB1, AKT1, INS	5	73	6.84932	1.77575e-06	24	19333	55.1741	0.00405469	4.27676e-05	3.65245e-05
GOTERM_BP_DIRECT	GO:0031334~positive regulation of protein complex assembly	GSK3B, TGFB1, IFNG, MMP3, TNF, VEGFA	6	73	8.21918	1.87259e-06	55	19333	28.8912	0.00427532	4.463e-05	3.81149e-05
GOTERM_BP_DIRECT	GO:1904707~positive regulation of vascular smooth muscle cell proliferation	IL10, JUN, MMP2, IGF1, TNF, MMP9	6	73	8.21918	2.05025e-06	56	19333	28.3752	0.00467998	4.82995e-05	4.12488e-05
GOTERM_BP_DIRECT	GO:0007179~transforming growth factor beta receptor signaling pathway	JUN, TGFB1, CREB1, STAT3, FOS, SIRT1, TP53	7	73	9.58904	2.06877e-06	101	19333	18.3549	0.00472217	4.82995e-05	4.12488e-05
GOTERM_BP_DIRECT	GO:0043524~negative regulation of neuron apoptotic process	IL10, JUN, BDNF, CCL2, KRAS, APOE, NGF, HIF1A	8	73	10.9589	2.09756e-06	159	19333	13.3251	0.00478772	4.84769e-05	4.14003e-05
GOTERM_BP_DIRECT	GO:0006915~apoptotic process	JUN, PTEN, MMP9, CASP9, IL1A, CASP8, IFNG, IL1B, CASP3, MAPK1, TP53, MYD88, IL17A	13	73	17.8082	2.26361e-06	607	19333	5.67193	0.00516576	5.17914e-05	4.42309e-05
GOTERM_BP_DIRECT	GO:0048146~positive regulation of fibroblast proliferation	JUN, TGFB1, FN1, IGF1, ESR1, EGFR	6	73	8.21918	2.44524e-06	58	19333	27.3968	0.0055791	5.53932e-05	4.7307e-05
GOTERM_BP_DIRECT	GO:0007254~JNK cascade	MAPK8, IL1B, TNFSF11, TNF, TLR4, MYD88	6	73	8.21918	2.89775e-06	60	19333	26.4836	0.00660814	6.50006e-05	5.55119e-05
GOTERM_BP_DIRECT	GO:0042981~regulation of apoptotic process	CASP9, HSP90AA1, CASP8, AKT1, APOE, ESR1, SIRT1, TP53, ACTB	9	73	12.3288	3.03016e-06	240	19333	9.93134	0.00690905	6.73108e-05	5.74849e-05
GOTERM_BP_DIRECT	GO:0001542~ovulation from ovarian follicle	NOS3, LEP, MMP2, SIRT1	4	73	5.47945	4.09407e-06	9	19333	117.705	0.0093235	8.92116e-05	7.61886e-05
GOTERM_BP_DIRECT	GO:0050999~regulation of nitric-oxide synthase activity	IL1A, LEP, IL1B, EGFR	4	73	5.47945	4.09407e-06	9	19333	117.705	0.0093235	8.92116e-05	7.61886e-05
GOTERM_BP_DIRECT	GO:0045840~positive regulation of mitotic nuclear division	IL1A, IL1B, IGF1, TNF, INS	5	73	6.84932	4.5031e-06	30	19333	44.1393	0.0102502	9.71989e-05	8.30099e-05
GOTERM_BP_DIRECT	GO:0001819~positive regulation of cytokine production	IL10, IL1A, IFNG, TNF, GAPDH, INS	6	73	8.21918	4.66032e-06	66	19333	24.076	0.0106062	9.96525e-05	8.51054e-05
GOTERM_BP_DIRECT	GO:0009612~response to mechanical stimulus	JUN, MAPK8, MMP2, PPARG, MPO, ACTG1	6	73	8.21918	5.02164e-06	67	19333	23.7166	0.0114238	0.000105408	9.0021e-05
GOTERM_BP_DIRECT	GO:0006006~glucose metabolic process	LEP, ADIPOQ, AKT1, TNF, GAPDH, INS	6	73	8.21918	5.02164e-06	67	19333	23.7166	0.0114238	0.000105408	9.0021e-05
GOTERM_BP_DIRECT	GO:0043200~response to amino acid	CASP3, RELA, MYD88, MTOR, ICAM1	5	73	6.84932	5.87568e-06	32	19333	41.3806	0.0133536	0.000122214	0.000104373
GOTERM_BP_DIRECT	GO:0043388~positive regulation of DNA binding	PPARG, IGF1, HMGB1, NGF, MMP9	5	73	6.84932	6.66734e-06	33	19333	40.1266	0.0151392	0.000136204	0.000116321
GOTERM_BP_DIRECT	GO:0046677~response to antibiotic	CASP9, HSP90AA1, CASP8, CASP3, TP53	5	73	6.84932	6.66734e-06	33	19333	40.1266	0.0151392	0.000136204	0.000116321
GOTERM_BP_DIRECT	GO:1903799~negative regulation of production of miRNAs involved in gene silencing by miRNA	TGFB1, ESR1, TNF, TP53	4	73	5.47945	7.99895e-06	11	19333	96.3039	0.0181352	0.000161961	0.000138318
GOTERM_BP_DIRECT	GO:0097192~extrinsic apoptotic signaling pathway in absence of ligand	IL4, IL1A, GSK3B, IL1B, IL2	5	73	6.84932	8.48348e-06	35	19333	37.8337	0.0192231	0.000170206	0.00014536
GOTERM_BP_DIRECT	GO:0050830~defense response to Gram-positive bacterium	CRP, APP, IL6, IL1B, TNF, MYD88, IL17A	7	73	9.58904	8.55496e-06	129	19333	14.3709	0.0193835	0.000170206	0.00014536
GOTERM_BP_DIRECT	GO:2000352~negative regulation of endothelial cell apoptotic process	IL10, IL4, IL13, ICAM1, NFE2L2	5	73	6.84932	9.51712e-06	36	19333	36.7827	0.0215399	0.000187717	0.000160314
GOTERM_BP_DIRECT	GO:0050728~negative regulation of inflammatory response	IL10, IL4, ADIPOQ, IL13, PPARG, APOE, IL2	7	73	9.58904	9.76099e-06	132	19333	14.0443	0.0220857	0.000190882	0.000163017
GOTERM_BP_DIRECT	GO:0032720~negative regulation of tumor necrosis factor production	IL10, IL4, ADIPOQ, IGF1, CD34, TLR4	6	73	8.21918	1.06342e-05	78	19333	20.372	0.0240375	0.000202884	0.000173267
GOTERM_BP_DIRECT	GO:1903800~positive regulation of production of miRNAs involved in gene silencing by miRNA	IL6, TGFB1, TP53, EGFR	4	73	5.47945	1.06367e-05	12	19333	88.2785	0.0240432	0.000202884	0.000173267
GOTERM_BP_DIRECT	GO:0045907~positive regulation of vasoconstriction	ACE, AKT1, PTGS2, EGFR, ICAM1	5	73	6.84932	1.06407e-05	37	19333	35.7886	0.0240522	0.000202884	0.000173267
GOTERM_BP_DIRECT	GO:0045892~negative regulation of transcription, DNA-templated	IL4, JUN, TGFB1, CSF2, IFNG, ADIPOQ, CTNNB1, PPARG, SIRT1, TNF, TP53, RELA	12	73	16.4384	1.10574e-05	591	19333	5.37737	0.0249822	0.000209086	0.000178564
GOTERM_BP_DIRECT	GO:0032729~positive regulation of interferon-gamma production	APP, IL1B, TNF, TLR4, IL2, CCR2	6	73	8.21918	1.132e-05	79	19333	20.1141	0.0255677	0.000212296	0.000181305
GOTERM_BP_DIRECT	GO:2001240~negative regulation of extrinsic apoptotic signaling pathway in absence of ligand	IL1A, CSF2, IL1B, AKT1, TNF	5	73	6.84932	1.18592e-05	38	19333	34.8468	0.0267692	0.000220601	0.000188398
GOTERM_BP_DIRECT	GO:0008217~regulation of blood pressure	ACE, NOS3, LEP, PPARG, PTGS2, CD34	6	73	8.21918	1.20399e-05	80	19333	19.8627	0.0271714	0.000222155	0.000189725
GOTERM_BP_DIRECT	GO:0046326~positive regulation of glucose import	ADIPOQ, AKT1, IGF1, NFE2L2, INS	5	73	6.84932	1.31775e-05	39	19333	33.9533	0.0297002	0.0002412	0.00020599
GOTERM_BP_DIRECT	GO:0043537~negative regulation of blood vessel endothelial cell migration	TGFB1, PPARG, HMGB1, APOE, TNF	5	73	6.84932	1.46005e-05	40	19333	33.1045	0.0328544	0.000265127	0.000226424
GOTERM_BP_DIRECT	GO:0042311~vasodilation	NOS3, APOE, TNF, EGFR, INS	5	73	6.84932	1.61335e-05	41	19333	32.297	0.0362408	0.000290658	0.000248228
GOTERM_BP_DIRECT	GO:0007507~heart development	IL1A, TGFB1, CASP8, CASP3, MMP2, PTEN, FN1, PPARG	8	73	10.9589	1.71551e-05	219	19333	9.67436	0.0384908	0.000306647	0.000261883
GOTERM_BP_DIRECT	GO:1902176~negative regulation of oxidative stress-induced intrinsic apoptotic signaling pathway	AKT1, SIRT1, NFE2L2, INS	4	73	5.47945	1.7505e-05	14	19333	75.6673	0.0392603	0.000308088	0.000263114
GOTERM_BP_DIRECT	GO:1904996~positive regulation of leukocyte adhesion to vascular endothelial cell	IL6, TNF, RELA, ICAM1	4	73	5.47945	1.7505e-05	14	19333	75.6673	0.0392603	0.000308088	0.000263114
GOTERM_BP_DIRECT	GO:0006953~acute-phase response	CRP, IL6, STAT3, FN1, INS	5	73	6.84932	1.77818e-05	42	19333	31.528	0.0398685	0.000308217	0.000263224
GOTERM_BP_DIRECT	GO:0097421~liver regeneration	IL10, IL6, TGFB1, TNF, EGFR	5	73	6.84932	1.77818e-05	42	19333	31.528	0.0398685	0.000308217	0.000263224
GOTERM_BP_DIRECT	GO:0007259~JAK-STAT cascade	CSF2, IFNG, STAT3, CCL2, CCR2	5	73	6.84932	1.95505e-05	43	19333	30.7948	0.0437463	0.000336328	0.000287231
GOTERM_BP_DIRECT	GO:0071347~cellular response to interleukin-1	MMP2, CCL2, HIF1A, RELA, IL17A, ICAM1	6	73	8.21918	2.13853e-05	90	19333	17.6557	0.0477524	0.000365146	0.000311843
GOTERM_BP_DIRECT	GO:0050796~regulation of insulin secretion	IL6, IFNG, LEP, IL1B, TNF	5	73	6.84932	2.79407e-05	47	19333	28.174	0.0619285	0.000473543	0.000404415
GOTERM_BP_DIRECT	GO:0001837~epithelial to mesenchymal transition	GSK3B, TGFB1, CTNNB1, IGF1, HIF1A	5	73	6.84932	3.30042e-05	49	19333	27.024	0.072734	0.000551194	0.000470731
GOTERM_BP_DIRECT	GO:0051781~positive regulation of cell division	IL1A, TGFB1, IL1B, CAT, VEGFA	5	73	6.84932	3.30042e-05	49	19333	27.024	0.072734	0.000551194	0.000470731
GOTERM_BP_DIRECT	GO:0071346~cellular response to interferon-gamma	CCL2, TNF, GAPDH, TLR4, ICAM1, ACTG1	6	73	8.21918	3.39113e-05	99	19333	16.0506	0.0746567	0.00056224	0.000480165
GOTERM_BP_DIRECT	GO:0010718~positive regulation of epithelial to mesenchymal transition	IL6, TGFB1, IL1B, CTNNB1, MTOR	5	73	6.84932	3.87092e-05	51	19333	25.9643	0.0847594	0.00063717	0.000544156
GOTERM_BP_DIRECT	GO:0060559~positive regulation of calcidiol 1-monooxygenase activity	IFNG, IL1B, TNF	3	73	4.10959	4.09342e-05	3	19333	264.836	0.0894071	0.000664431	0.000567438
GOTERM_BP_DIRECT	GO:0042060~wound healing	TGFB1, CASP3, IGF1, EGFR, MTOR, INS	6	73	8.21918	4.10304e-05	103	19333	15.4273	0.0896075	0.000664431	0.000567438
GOTERM_BP_DIRECT	GO:0097191~extrinsic apoptotic signaling pathway	GSK3B, TGFB1, CASP8, IFNG, TNF	5	73	6.84932	4.18174e-05	52	19333	25.465	0.0912453	0.000664431	0.000567438
GOTERM_BP_DIRECT	GO:0050714~positive regulation of protein secretion	IL1A, TGFB1, IL13, IGF1, INS	5	73	6.84932	4.18174e-05	52	19333	25.465	0.0912453	0.000664431	0.000567438
GOTERM_BP_DIRECT	GO:0008542~visual learning	APP, CREB1, KRAS, HIF1A, MTOR	5	73	6.84932	4.18174e-05	52	19333	25.465	0.0912453	0.000664431	0.000567438
GOTERM_BP_DIRECT	GO:0042542~response to hydrogen peroxide	JUN, CASP3, MMP2, CAT, SIRT1	5	73	6.84932	4.51042e-05	53	19333	24.9845	0.0980541	0.000711713	0.000607818
GOTERM_BP_DIRECT	GO:0030224~monocyte differentiation	JUN, CSF2, PPARG, VEGFA	4	73	5.47945	4.59805e-05	19	19333	55.7549	0.0998608	0.000720571	0.000615383
GOTERM_BP_DIRECT	GO:0009408~response to heat	HSP90AA1, NOS3, AKT1, IGF1, MTOR	5	73	6.84932	4.85759e-05	54	19333	24.5218	0.105191	0.000756066	0.000645697
GOTERM_BP_DIRECT	GO:0019233~sensory perception of pain	ACE, MAPK1, CCL2, PTGS2, CCR2	5	73	6.84932	5.22389e-05	55	19333	24.076	0.112659	0.000802166	0.000685066
GOTERM_BP_DIRECT	GO:0010507~negative regulation of autophagy	IL10, LEP, STAT3, AKT1, MTOR	5	73	6.84932	5.22389e-05	55	19333	24.076	0.112659	0.000802166	0.000685066
GOTERM_BP_DIRECT	GO:0042116~macrophage activation	IL4, CSF2, IL13, TLR4	4	73	5.47945	5.39502e-05	20	19333	52.9671	0.116127	0.000822921	0.000702791
GOTERM_BP_DIRECT	GO:0032930~positive regulation of superoxide anion generation	CRP, APP, TGFB1, EGFR	4	73	5.47945	6.27738e-05	21	19333	50.4449	0.133793	0.000951169	0.000812318
GOTERM_BP_DIRECT	GO:0045599~negative regulation of fat cell differentiation	IL6, TGFB1, ADIPOQ, SIRT1, TNF	5	73	6.84932	6.89327e-05	59	19333	22.4437	0.145914	0.00103762	0.000886148
GOTERM_BP_DIRECT	GO:0006959~humoral immune response	IL6, IFNG, CCL2, TNF, CCR2	5	73	6.84932	7.8597e-05	61	19333	21.7078	0.164594	0.00117536	0.00100378
GOTERM_BP_DIRECT	GO:0042102~positive regulation of T cell proliferation	IL4, IL6, VCAM1, LEP, IL1B	5	73	6.84932	0.000100832	65	19333	20.372	0.206034	0.00149083	0.0012732
GOTERM_BP_DIRECT	GO:0006468~protein phosphorylation	GSK3B, APP, MAPK8, TGFB1, CREB1, CSF2, MAPK1, CCL2, AKT1, MTOR	10	73	13.6986	0.000100996	503	19333	5.26512	0.206332	0.00149083	0.0012732
GOTERM_BP_DIRECT	GO:0042752~regulation of circadian rhythm	GSK3B, MAPK8, CREB1, PPARG, MTOR	5	73	6.84932	0.000107036	66	19333	20.0633	0.217227	0.0015455	0.00131989
GOTERM_BP_DIRECT	GO:0007611~learning or memory	APP, CASP3, PTEN, MAPK1, EGFR	5	73	6.84932	0.000107036	66	19333	20.0633	0.217227	0.0015455	0.00131989
GOTERM_BP_DIRECT	GO:0007569~cell aging	SIRT1, TP53, MTOR, ICAM1	4	73	5.47945	0.000107401	25	19333	42.3737	0.217881	0.0015455	0.00131989
GOTERM_BP_DIRECT	GO:0097194~execution phase of apoptosis	CASP9, CASP8, CASP3, AKT1	4	73	5.47945	0.000107401	25	19333	42.3737	0.217881	0.0015455	0.00131989
GOTERM_BP_DIRECT	GO:0035690~cellular response to drug	IL1B, ADIPOQ, TP53, EGFR, NFE2L2	5	73	6.84932	0.000113513	67	19333	19.7639	0.228743	0.00162324	0.00138628
GOTERM_BP_DIRECT	GO:0032740~positive regulation of interleukin-17 production	IL6, TGFB1, IL2, MYD88	4	73	5.47945	0.000121086	26	19333	40.7439	0.241993	0.00172078	0.00146958
GOTERM_BP_DIRECT	GO:0031175~neuron projection development	GSK3B, APP, IL6, CDH1, HMGB1, APOE	6	73	8.21918	0.000124127	130	19333	12.2232	0.247248	0.0017531	0.00149718
GOTERM_BP_DIRECT	GO:0030163~protein catabolic process	CASP3, MMP2, AKT1, RELA, MTOR	5	73	6.84932	0.000134652	70	19333	18.9168	0.265161	0.00185026	0.00158016
GOTERM_BP_DIRECT	GO:0090335~regulation of brown fat cell differentiation	LEP, SIRT1, MTOR	3	73	4.10959	0.00013579	5	19333	158.901	0.267072	0.00185026	0.00158016
GOTERM_BP_DIRECT	GO:0002248~connective tissue replacement involved in inflammatory response wound healing	IL1A, TGFB1, HIF1A	3	73	4.10959	0.00013579	5	19333	158.901	0.267072	0.00185026	0.00158016
GOTERM_BP_DIRECT	GO:0031622~positive regulation of fever generation	IL1B, PTGS2, TNF	3	73	4.10959	0.00013579	5	19333	158.901	0.267072	0.00185026	0.00158016
GOTERM_BP_DIRECT	GO:0010875~positive regulation of cholesterol efflux	ADIPOQ, PPARG, APOE, SIRT1	4	73	5.47945	0.000135859	27	19333	39.2349	0.267188	0.00185026	0.00158016
GOTERM_BP_DIRECT	GO:0002639~positive regulation of immunoglobulin production	IL10, IL6, IL13, IL2	4	73	5.47945	0.000135859	27	19333	39.2349	0.267188	0.00185026	0.00158016
GOTERM_BP_DIRECT	GO:0018107~peptidyl-threonine phosphorylation	GSK3B, MAPK8, MAPK1, AKT1, MTOR	5	73	6.84932	0.000142291	71	19333	18.6504	0.277895	0.0019264	0.00164519
GOTERM_BP_DIRECT	GO:0007399~nervous system development	APP, BDNF, STAT3, PTEN, FN1, CXCL1, FOS, FGF13, VEGFA	9	73	12.3288	0.000151851	415	19333	5.74342	0.293521	0.00204374	0.00174539
GOTERM_BP_DIRECT	GO:0071300~cellular response to retinoic acid	GSK3B, CREB1, LEP, PPARG, TNF	5	73	6.84932	0.000167092	74	19333	17.8943	0.317736	0.00223571	0.00190935
GOTERM_BP_DIRECT	GO:0032091~negative regulation of protein binding	GSK3B, MAPK8, ACE, AKT1, ACTB	5	73	6.84932	0.00018527	76	19333	17.4234	0.345535	0.00246452	0.00210476
GOTERM_BP_DIRECT	GO:0007584~response to nutrient	VCAM1, ADIPOQ, PTEN, PPARG, MTOR	5	73	6.84932	0.000194875	77	19333	17.1971	0.359763	0.00256249	0.00218842
GOTERM_BP_DIRECT	GO:0048511~rhythmic process	GSK3B, MAPK8, PPARG, TP53, MTOR	5	73	6.84932	0.000194875	77	19333	17.1971	0.359763	0.00256249	0.00218842
GOTERM_BP_DIRECT	GO:0051726~regulation of cell cycle	JUN, TGFB1, IFNG, LEP, STAT3, PTEN, TP53, ACTB	8	73	10.9589	0.000201657	324	19333	6.53915	0.369624	0.00262659	0.00224316
GOTERM_BP_DIRECT	GO:0032025~response to cobalt ion	CASP9, CASP8, CASP3	3	73	4.10959	0.000203193	6	19333	132.418	0.371835	0.00262659	0.00224316
GOTERM_BP_DIRECT	GO:0071677~positive regulation of mononuclear cell migration	IL4, TGFB1, TNF	3	73	4.10959	0.000203193	6	19333	132.418	0.371835	0.00262659	0.00224316
GOTERM_BP_DIRECT	GO:0035633~maintenance of permeability of blood-brain barrier	IL6, PTGS2, ACTB, ACTG1	4	73	5.47945	0.000206562	31	19333	34.1723	0.37666	0.0026403	0.00225487
GOTERM_BP_DIRECT	GO:0042327~positive regulation of phosphorylation	APP, TNFSF11, EGFR, VEGFA	4	73	5.47945	0.000206562	31	19333	34.1723	0.37666	0.0026403	0.00225487
GOTERM_BP_DIRECT	GO:0006919~activation of cysteine-type endopeptidase activity involved in apoptotic process	CASP9, CASP8, PPARG, NGF, TNF	5	73	6.84932	0.000248365	82	19333	16.1485	0.433529	0.00315249	0.00269229
GOTERM_BP_DIRECT	GO:0051968~positive regulation of synaptic transmission, glutamatergic	CCL2, PTGS2, EGFR, CCR2	4	73	5.47945	0.000249388	33	19333	32.1013	0.434854	0.00315249	0.00269229
GOTERM_BP_DIRECT	GO:0008203~cholesterol metabolic process	IL4, APP, LEP, CAT, APOE	5	73	6.84932	0.000260211	83	19333	15.954	0.44868	0.00327122	0.00279369
GOTERM_BP_DIRECT	GO:0035924~cellular response to vascular endothelial growth factor stimulus	VCAM1, AKT1, RELA, VEGFA	4	73	5.47945	0.000272793	34	19333	31.1571	0.46433	0.00341066	0.00291278
GOTERM_BP_DIRECT	GO:1904783~positive regulation of NMDA glutamate receptor activity	IFNG, CCL2, CCR2	3	73	4.10959	0.000283784	7	19333	113.501	0.477636	0.00349085	0.00298126
GOTERM_BP_DIRECT	GO:1903223~positive regulation of oxidative stress-induced neuron death	APP, TNF, TLR4	3	73	4.10959	0.000283784	7	19333	113.501	0.477636	0.00349085	0.00298126
GOTERM_BP_DIRECT	GO:1900122~positive regulation of receptor binding	APP, BDNF, MMP9	3	73	4.10959	0.000283784	7	19333	113.501	0.477636	0.00349085	0.00298126
GOTERM_BP_DIRECT	GO:0050832~defense response to fungus	TGFB1, MPO, GAPDH, IL17A	4	73	5.47945	0.000297572	35	19333	30.2669	0.493863	0.00362152	0.00309285
GOTERM_BP_DIRECT	GO:0045930~negative regulation of mitotic cell cycle	IL10, TGFB1, TNF, EGFR	4	73	5.47945	0.000297572	35	19333	30.2669	0.493863	0.00362152	0.00309285
GOTERM_BP_DIRECT	GO:0048662~negative regulation of smooth muscle cell proliferation	IFNG, NOS3, PPARG, APOE	4	73	5.47945	0.000323759	36	19333	29.4262	0.523306	0.00391937	0.00334723
GOTERM_BP_DIRECT	GO:0034612~response to tumor necrosis factor	CASP8, CASP3, ADIPOQ, PTGS2	4	73	5.47945	0.000351387	37	19333	28.6309	0.552516	0.00423144	0.00361374
GOTERM_BP_DIRECT	GO:0033210~leptin-mediated signaling pathway	LEP, STAT3, SIRT1	3	73	4.10959	0.000377467	8	19333	99.3134	0.578446	0.00448743	0.00383236
GOTERM_BP_DIRECT	GO:0002674~negative regulation of acute inflammatory response	IL4, PPARG, INS	3	73	4.10959	0.000377467	8	19333	99.3134	0.578446	0.00448743	0.00383236
GOTERM_BP_DIRECT	GO:0071549~cellular response to dexamethasone stimulus	CASP9, TGFB1, EGFR, ICAM1	4	73	5.47945	0.00038049	38	19333	27.8774	0.581353	0.00448743	0.00383236
GOTERM_BP_DIRECT	GO:0046427~positive regulation of JAK-STAT cascade	IL10, IL6, LEP, TNF	4	73	5.47945	0.00038049	38	19333	27.8774	0.581353	0.00448743	0.00383236
GOTERM_BP_DIRECT	GO:0030307~positive regulation of cell growth	AKT1, EGFR, IL2, MTOR, INS	5	73	6.84932	0.000385812	92	19333	14.3932	0.586421	0.00452686	0.00386603
GOTERM_BP_DIRECT	GO:0070555~response to interleukin-1	APP, IL1B, RELA, MYD88	4	73	5.47945	0.000443248	40	19333	26.4836	0.637371	0.00517424	0.00441891
GOTERM_BP_DIRECT	GO:0007565~female pregnancy	TGFB1, ACE, LEP, KRAS, FOS	5	73	6.84932	0.000453584	96	19333	13.7935	0.645851	0.00526802	0.004499
GOTERM_BP_DIRECT	GO:0034405~response to fluid shear stress	CSF2, NOS3, AKT1	3	73	4.10959	0.000484145	9	19333	88.2785	0.669778	0.00559456	0.00477787
GOTERM_BP_DIRECT	GO:0007566~embryo implantation	IL1B, MMP2, PTGS2, MMP9	4	73	5.47945	0.000512289	42	19333	25.2224	0.690383	0.00583143	0.00498016
GOTERM_BP_DIRECT	GO:0071392~cellular response to estradiol stimulus	IL10, MMP2, ESR1, EGFR	4	73	5.47945	0.000512289	42	19333	25.2224	0.690383	0.00583143	0.00498016
GOTERM_BP_DIRECT	GO:1990090~cellular response to nerve growth factor stimulus	APP, CREB1, PTEN, AKT1	4	73	5.47945	0.000512289	42	19333	25.2224	0.690383	0.00583143	0.00498016
GOTERM_BP_DIRECT	GO:0009409~response to cold	HSP90AA1, CASP8, PPARG, FOS	4	73	5.47945	0.000549245	43	19333	24.6359	0.715499	0.00622115	0.00531299
GOTERM_BP_DIRECT	GO:0006974~cellular response to DNA damage stimulus	CASP9, CASP3, MAPK1, AKT1, SIRT1, TP53, MTOR	7	73	9.58904	0.000602357	279	19333	6.64462	0.748071	0.00670543	0.00572657
GOTERM_BP_DIRECT	GO:0045792~negative regulation of cell size	PTEN, AKT1, MTOR	3	73	4.10959	0.000603723	10	19333	79.4507	0.748858	0.00670543	0.00572657
GOTERM_BP_DIRECT	GO:0044320~cellular response to leptin stimulus	LEP, STAT3, PTEN	3	73	4.10959	0.000603723	10	19333	79.4507	0.748858	0.00670543	0.00572657
GOTERM_BP_DIRECT	GO:0045899~positive regulation of RNA polymerase II transcriptional preinitiation complex assembly	CREB1, ESR1, TP53	3	73	4.10959	0.000603723	10	19333	79.4507	0.748858	0.00670543	0.00572657
GOTERM_BP_DIRECT	GO:0043407~negative regulation of MAP kinase activity	IL1B, ADIPOQ, PPARG, APOE	4	73	5.47945	0.000628178	45	19333	23.5409	0.762532	0.00690996	0.00590125
GOTERM_BP_DIRECT	GO:0002548~monocyte chemotaxis	IL6, TNFSF11, CCL2, CCR2	4	73	5.47945	0.000628178	45	19333	23.5409	0.762532	0.00690996	0.00590125
GOTERM_BP_DIRECT	GO:0050727~regulation of inflammatory response	PTGS2, ESR1, RELA, MYD88, CCR2	5	73	6.84932	0.000659586	106	19333	12.4922	0.779008	0.00722073	0.00616666
GOTERM_BP_DIRECT	GO:0030890~positive regulation of B cell proliferation	IL4, IL13, TLR4, IL2	4	73	5.47945	0.000670216	46	19333	23.0292	0.784322	0.00726755	0.00620664
GOTERM_BP_DIRECT	GO:1904706~negative regulation of vascular smooth muscle cell proliferation	IL10, ADIPOQ, PTEN, PPARG	4	73	5.47945	0.000670216	46	19333	23.0292	0.784322	0.00726755	0.00620664
GOTERM_BP_DIRECT	GO:0098609~cell-cell adhesion	VCAM1, CDH1, CTNNB1, CD34, EGFR, ICAM1	6	73	8.21918	0.000731267	191	19333	8.31944	0.812458	0.00786828	0.00671968
GOTERM_BP_DIRECT	GO:0032869~cellular response to insulin stimulus	LEP, ADIPOQ, PTEN, AKT1, PPARG	5	73	6.84932	0.000732493	109	19333	12.1484	0.812984	0.00786828	0.00671968
GOTERM_BP_DIRECT	GO:0071492~cellular response to UV-A	MMP2, MMP3, MMP9	3	73	4.10959	0.000736106	11	19333	72.2279	0.814524	0.00787014	0.00672127
GOTERM_BP_DIRECT	GO:0097011~cellular response to granulocyte macrophage colony-stimulating factor stimulus	CSF2, MAPK1, AKT1	3	73	4.10959	0.0008812	12	19333	66.2089	0.866956	0.00929117	0.00793486
GOTERM_BP_DIRECT	GO:1990314~cellular response to insulin-like growth factor stimulus	TGFB1, CREB1, PTEN	3	73	4.10959	0.0008812	12	19333	66.2089	0.866956	0.00929117	0.00793486
GOTERM_BP_DIRECT	GO:2000273~positive regulation of receptor activity	IL10, IFNG, HIF1A	3	73	4.10959	0.0008812	12	19333	66.2089	0.866956	0.00929117	0.00793486
GOTERM_BP_DIRECT	GO:0010745~negative regulation of macrophage derived foam cell differentiation	CRP, ADIPOQ, PPARG	3	73	4.10959	0.00103891	13	19333	61.1159	0.907288	0.0108047	0.00922741
GOTERM_BP_DIRECT	GO:0051450~myoblast proliferation	CTNNB1, FOS, IGF1	3	73	4.10959	0.00103891	13	19333	61.1159	0.907288	0.0108047	0.00922741
GOTERM_BP_DIRECT	GO:2000343~positive regulation of chemokine (C-X-C motif) ligand 2 production	HMGB1, TNF, TLR4	3	73	4.10959	0.00103891	13	19333	61.1159	0.907288	0.0108047	0.00922741
GOTERM_BP_DIRECT	GO:0043124~negative regulation of I-kappaB kinase/NF-kappaB signaling	CASP8, ADIPOQ, ESR1, SIRT1	4	73	5.47945	0.00107204	54	19333	19.6175	0.914064	0.0110488	0.0094359
GOTERM_BP_DIRECT	GO:0043280~positive regulation of cysteine-type endopeptidase activity involved in apoptotic process	APP, HMGB1, SIRT1, TNF	4	73	5.47945	0.00107204	54	19333	19.6175	0.914064	0.0110488	0.0094359
GOTERM_BP_DIRECT	GO:0016241~regulation of macroautophagy	MAPK8, CASP3, GAPDH, MTOR	4	73	5.47945	0.00113088	55	19333	19.2608	0.924898	0.0114998	0.00982103
GOTERM_BP_DIRECT	GO:0033209~tumor necrosis factor-mediated signaling pathway	TNFSF11, TNF, TP53, RELA	4	73	5.47945	0.00113088	55	19333	19.2608	0.924898	0.0114998	0.00982103
GOTERM_BP_DIRECT	GO:0070371~ERK1 and ERK2 cascade	TNFSF11, MAPK1, IGF1, TLR4	4	73	5.47945	0.00113088	55	19333	19.2608	0.924898	0.0114998	0.00982103
GOTERM_BP_DIRECT	GO:0006935~chemotaxis	MAPK1, CCL2, CXCL1, HMGB1, CCR2	5	73	6.84932	0.00114951	123	19333	10.7657	0.928036	0.0116375	0.00993866
GOTERM_BP_DIRECT	GO:0051926~negative regulation of calcium ion transport	NOS3, PTGS2, ICAM1	3	73	4.10959	0.00120914	14	19333	56.7505	0.937225	0.0121873	0.0104082
GOTERM_BP_DIRECT	GO:1903078~positive regulation of protein localization to plasma membrane	IFNG, AKT1, TNF, EGFR	4	73	5.47945	0.00125458	57	19333	18.585	0.94343	0.0125898	0.0107519
GOTERM_BP_DIRECT	GO:0050821~protein stabilization	HSP90AA1, CREB1, PTEN, IGF1, GAPDH, TP53	6	73	8.21918	0.00137391	220	19333	7.22279	0.956962	0.0136088	0.0116222
GOTERM_BP_DIRECT	GO:0071230~cellular response to amino acid stimulus	MMP2, TNF, EGFR, MTOR	4	73	5.47945	0.00138649	59	19333	17.955	0.958184	0.0136088	0.0116222
GOTERM_BP_DIRECT	GO:0032270~positive regulation of cellular protein metabolic process	TGFB1, AKT1, INS	3	73	4.10959	0.00139181	15	19333	52.9671	0.958691	0.0136088	0.0116222
GOTERM_BP_DIRECT	GO:1900034~regulation of cellular response to heat	GSK3B, SIRT1, MTOR	3	73	4.10959	0.00139181	15	19333	52.9671	0.958691	0.0136088	0.0116222
GOTERM_BP_DIRECT	GO:1904645~response to beta-amyloid	MMP2, MMP3, MMP9	3	73	4.10959	0.00139181	15	19333	52.9671	0.958691	0.0136088	0.0116222
GOTERM_BP_DIRECT	GO:0071498~cellular response to fluid shear stress	MMP2, PTGS2, NFE2L2	3	73	4.10959	0.00139181	15	19333	52.9671	0.958691	0.0136088	0.0116222
GOTERM_BP_DIRECT	GO:0045597~positive regulation of cell differentiation	GSK3B, CTNNB1, ACTB, INS	4	73	5.47945	0.00152681	61	19333	17.3663	0.969682	0.0148653	0.0126952
GOTERM_BP_DIRECT	GO:0035729~cellular response to hepatocyte growth factor stimulus	IL10, CREB1, RELA	3	73	4.10959	0.00158681	16	19333	49.6567	0.973577	0.0150648	0.0128657
GOTERM_BP_DIRECT	GO:0051146~striated muscle cell differentiation	CASP3, AKT1, KRAS	3	73	4.10959	0.00158681	16	19333	49.6567	0.973577	0.0150648	0.0128657
GOTERM_BP_DIRECT	GO:0045725~positive regulation of glycogen biosynthetic process	AKT1, IGF1, INS	3	73	4.10959	0.00158681	16	19333	49.6567	0.973577	0.0150648	0.0128657
GOTERM_BP_DIRECT	GO:0071639~positive regulation of monocyte chemotactic protein-1 production	IL1B, ADIPOQ, HMGB1	3	73	4.10959	0.00158681	16	19333	49.6567	0.973577	0.0150648	0.0128657
GOTERM_BP_DIRECT	GO:0034116~positive regulation of heterotypic cell-cell adhesion	IL10, IL1B, TNF	3	73	4.10959	0.00158681	16	19333	49.6567	0.973577	0.0150648	0.0128657
GOTERM_BP_DIRECT	GO:0000302~response to reactive oxygen species	CAT, APOE, HIF1A	3	73	4.10959	0.00158681	16	19333	49.6567	0.973577	0.0150648	0.0128657
GOTERM_BP_DIRECT	GO:0007612~learning	APP, JUN, FGF13, PTGS2	4	73	5.47945	0.00160018	62	19333	17.0862	0.974374	0.015129	0.0129205
GOTERM_BP_DIRECT	GO:0045596~negative regulation of cell differentiation	TGFB1, MAPK1, KRAS, ACTB	4	73	5.47945	0.00175348	64	19333	16.5522	0.981966	0.0165101	0.0141
GOTERM_BP_DIRECT	GO:0050995~negative regulation of lipid catabolic process	IL1B, TNF, INS	3	73	4.10959	0.00179406	17	19333	46.7357	0.983568	0.0166862	0.0142504
GOTERM_BP_DIRECT	GO:0046325~negative regulation of glucose import	ACE, LEP, TNF	3	73	4.10959	0.00179406	17	19333	46.7357	0.983568	0.0166862	0.0142504
GOTERM_BP_DIRECT	GO:0055089~fatty acid homeostasis	APOE, SIRT1, INS	3	73	4.10959	0.00179406	17	19333	46.7357	0.983568	0.0166862	0.0142504
GOTERM_BP_DIRECT	GO:0071466~cellular response to xenobiotic stimulus	IL1B, ADIPOQ, TP53, NFE2L2	4	73	5.47945	0.00183344	65	19333	16.2976	0.984986	0.0169835	0.0145042
GOTERM_BP_DIRECT	GO:0008286~insulin receptor signaling pathway	GSK3B, MAPK1, AKT1, INS	4	73	5.47945	0.00200013	67	19333	15.8111	0.989754	0.0184273	0.0157373
GOTERM_BP_DIRECT	GO:0051770~positive regulation of nitric-oxide synthase biosynthetic process	IFNG, CCL2, TLR4	3	73	4.10959	0.00201347	18	19333	44.1393	0.990063	0.0184273	0.0157373
GOTERM_BP_DIRECT	GO:0060749~mammary gland alveolus development	TNFSF11, ESR1, VEGFA	3	73	4.10959	0.00201347	18	19333	44.1393	0.990063	0.0184273	0.0157373
GOTERM_BP_DIRECT	GO:0006366~transcription from RNA polymerase II promoter	JUN, CREB1, CTNNB1, FOS, ESR1, IL2	6	73	8.21918	0.00216233	244	19333	6.51235	0.992936	0.0196783	0.0168057
GOTERM_BP_DIRECT	GO:0043627~response to estrogen	MMP2, MAPK1, PPARG, ESR1	4	73	5.47945	0.00217596	69	19333	15.3528	0.993154	0.0196783	0.0168057
GOTERM_BP_DIRECT	GO:0043154~negative regulation of cysteine-type endopeptidase activity involved in apoptotic process	AKT1, PTGS2, TNF, VEGFA	4	73	5.47945	0.00217596	69	19333	15.3528	0.993154	0.0196783	0.0168057
GOTERM_BP_DIRECT	GO:0043011~myeloid dendritic cell differentiation	IL4, TGFB1, CSF2	3	73	4.10959	0.00224494	19	19333	41.8161	0.994155	0.0201428	0.0172024
GOTERM_BP_DIRECT	GO:0050765~negative regulation of phagocytosis	TGFB1, ADIPOQ, PTEN	3	73	4.10959	0.00224494	19	19333	41.8161	0.994155	0.0201428	0.0172024
GOTERM_BP_DIRECT	GO:0050679~positive regulation of epithelial cell proliferation	TGFB1, IGF1, EGFR, VEGFA	4	73	5.47945	0.00245724	72	19333	14.7131	0.996408	0.0217306	0.0185584
GOTERM_BP_DIRECT	GO:0001892~embryonic placenta development	CSF2, HIF1A, EGFR	3	73	4.10959	0.00248838	20	19333	39.7253	0.996656	0.0217306	0.0185584
GOTERM_BP_DIRECT	GO:0030889~negative regulation of B cell proliferation	IL10, CASP3, PTEN	3	73	4.10959	0.00248838	20	19333	39.7253	0.996656	0.0217306	0.0185584
GOTERM_BP_DIRECT	GO:0043032~positive regulation of macrophage activation	IL10, IL13, TLR4	3	73	4.10959	0.00248838	20	19333	39.7253	0.996656	0.0217306	0.0185584
GOTERM_BP_DIRECT	GO:0050901~leukocyte tethering or rolling	VCAM1, LEP, TNF	3	73	4.10959	0.00248838	20	19333	39.7253	0.996656	0.0217306	0.0185584
GOTERM_BP_DIRECT	GO:0035994~response to muscle stretch	JUN, FOS, RELA	3	73	4.10959	0.00248838	20	19333	39.7253	0.996656	0.0217306	0.0185584
GOTERM_BP_DIRECT	GO:0031065~positive regulation of histone deacetylation	TGFB1, SIRT1, TP53	3	73	4.10959	0.00248838	20	19333	39.7253	0.996656	0.0217306	0.0185584
GOTERM_BP_DIRECT	GO:0070301~cellular response to hydrogen peroxide	IL6, SIRT1, RELA, NFE2L2	4	73	5.47945	0.00265669	74	19333	14.3154	0.997727	0.0231122	0.0197383
GOTERM_BP_DIRECT	GO:0070498~interleukin-1-mediated signaling pathway	IL1B, RELA, MYD88	3	73	4.10959	0.00274371	21	19333	37.8337	0.998138	0.0236891	0.0202309
GOTERM_BP_DIRECT	GO:0045088~regulation of innate immune response	CASP8, APOE, NFE2L2	3	73	4.10959	0.00274371	21	19333	37.8337	0.998138	0.0236891	0.0202309
GOTERM_BP_DIRECT	GO:0009749~response to glucose	TGFB1, CASP3, ADIPOQ, PTEN	4	73	5.47945	0.00286586	76	19333	13.9387	0.998593	0.0246507	0.0210523
GOTERM_BP_DIRECT	GO:0007204~positive regulation of cytosolic calcium ion concentration	APP, HMGB1, ESR1, IL2, CCR2	5	73	6.84932	0.0030031	160	19333	8.27611	0.998973	0.0254198	0.0217091
GOTERM_BP_DIRECT	GO:0031641~regulation of myelination	CTNNB1, AKT1, MTOR	3	73	4.10959	0.00301083	22	19333	36.1139	0.998991	0.0254198	0.0217091
GOTERM_BP_DIRECT	GO:0031669~cellular response to nutrient levels	CD68, MTOR, ICAM1	3	73	4.10959	0.00301083	22	19333	36.1139	0.998991	0.0254198	0.0217091
GOTERM_BP_DIRECT	GO:0006809~nitric oxide biosynthetic process	NOS3, AKT1, TLR4	3	73	4.10959	0.00301083	22	19333	36.1139	0.998991	0.0254198	0.0217091
GOTERM_BP_DIRECT	GO:0031929~TOR signaling	AKT1, HIF1A, MTOR	3	73	4.10959	0.00301083	22	19333	36.1139	0.998991	0.0254198	0.0217091
GOTERM_BP_DIRECT	GO:2000774~positive regulation of cellular senescence	KRAS, SIRT1, TP53	3	73	4.10959	0.00328965	23	19333	34.5438	0.999468	0.0274698	0.0234598
GOTERM_BP_DIRECT	GO:0032700~negative regulation of interleukin-17 production	TGFB1, IFNG, TLR4	3	73	4.10959	0.00328965	23	19333	34.5438	0.999468	0.0274698	0.0234598
GOTERM_BP_DIRECT	GO:0090026~positive regulation of monocyte chemotaxis	APP, HMGB1, CCR2	3	73	4.10959	0.00328965	23	19333	34.5438	0.999468	0.0274698	0.0234598
GOTERM_BP_DIRECT	GO:0030198~extracellular matrix organization	APP, MMP2, MMP3, TNF, MMP9	5	73	6.84932	0.0033534	165	19333	8.02532	0.999541	0.0279003	0.0238274
GOTERM_BP_DIRECT	GO:0045861~negative regulation of proteolysis	AKT1, TP53, INS	3	73	4.10959	0.0035801	24	19333	33.1045	0.999727	0.029465	0.0251637
GOTERM_BP_DIRECT	GO:0046628~positive regulation of insulin receptor signaling pathway	LEP, SIRT1, INS	3	73	4.10959	0.0035801	24	19333	33.1045	0.999727	0.029465	0.0251637
GOTERM_BP_DIRECT	GO:0050768~negative regulation of neurogenesis	IL6, IL1B, TNF	3	73	4.10959	0.0035801	24	19333	33.1045	0.999727	0.029465	0.0251637
GOTERM_BP_DIRECT	GO:0001933~negative regulation of protein phosphorylation	TGFB1, PTEN, IL2, MTOR	4	73	5.47945	0.00367676	83	19333	12.7632	0.999781	0.030152	0.0257505
GOTERM_BP_DIRECT	GO:0060999~positive regulation of dendritic spine development	APOE, IL2, MTOR	3	73	4.10959	0.00388207	25	19333	31.7803	0.999864	0.0313858	0.0268041
GOTERM_BP_DIRECT	GO:0050807~regulation of synapse organization	IL10, APOE, TNF	3	73	4.10959	0.00388207	25	19333	31.7803	0.999864	0.0313858	0.0268041
GOTERM_BP_DIRECT	GO:0060907~positive regulation of macrophage cytokine production	SIRT1, TLR4, MYD88	3	73	4.10959	0.00388207	25	19333	31.7803	0.999864	0.0313858	0.0268041
GOTERM_BP_DIRECT	GO:1900273~positive regulation of long-term synaptic potentiation	APP, CREB1, INS	3	73	4.10959	0.00388207	25	19333	31.7803	0.999864	0.0313858	0.0268041
GOTERM_BP_DIRECT	GO:0098586~cellular response to virus	IL6, HSP90AA1, IFNG, HIF1A	4	73	5.47945	0.00406287	86	19333	12.3179	0.99991	0.0327318	0.0279537
GOTERM_BP_DIRECT	GO:0006357~regulation of transcription from RNA polymerase II promoter	APP, JUN, STAT3, HMGB1, FOS, HIF1A, ESR1, TNF, RELA, ACTB, VEGFA, CREB1, PPARG, TP53, NFE2L2	15	73	20.5479	0.00409553	1723	19333	2.30559	0.999916	0.0328792	0.0280795
GOTERM_BP_DIRECT	GO:0035902~response to immobilization stress	TGFB1, PPARG, FOS	3	73	4.10959	0.00419549	26	19333	30.558	0.999934	0.033447	0.0285644
GOTERM_BP_DIRECT	GO:0040014~regulation of multicellular organism growth	APP, STAT3, IGF1	3	73	4.10959	0.00419549	26	19333	30.558	0.999934	0.033447	0.0285644
GOTERM_BP_DIRECT	GO:0007155~cell adhesion	APP, VCAM1, FN1, CCL2, CTNNB1, CD34, IL2, ICAM1	8	73	10.9589	0.00455115	555	19333	3.81745	0.999971	0.0361564	0.0308783
GOTERM_BP_DIRECT	GO:0007265~Ras protein signal transduction	JUN, KRAS, IGF1, TP53	4	73	5.47945	0.00461478	90	19333	11.7705	0.999975	0.036409	0.031094
GOTERM_BP_DIRECT	GO:0010467~gene expression	ADIPOQ, AKT1, APOE, IL2	4	73	5.47945	0.00461478	90	19333	11.7705	0.999975	0.036409	0.031094
GOTERM_BP_DIRECT	GO:0018105~peptidyl-serine phosphorylation	GSK3B, MAPK8, MAPK1, AKT1, MTOR	5	73	6.84932	0.00475131	182	19333	7.2757	0.999981	0.0372935	0.0318494
GOTERM_BP_DIRECT	GO:0030324~lung development	NOS3, HMGB1, EGFR, VEGFA	4	73	5.47945	0.00475948	91	19333	11.6411	0.999982	0.0372935	0.0318494
GOTERM_BP_DIRECT	GO:0035066~positive regulation of histone acetylation	APP, TGFB1, IL1B	3	73	4.10959	0.0048563	28	19333	28.3752	0.999985	0.0376651	0.0321668
GOTERM_BP_DIRECT	GO:0002052~positive regulation of neuroblast proliferation	CTNNB1, HIF1A, VEGFA	3	73	4.10959	0.0048563	28	19333	28.3752	0.999985	0.0376651	0.0321668
GOTERM_BP_DIRECT	GO:1902042~negative regulation of extrinsic apoptotic signaling pathway via death domain receptors	GSK3B, NOS3, ICAM1	3	73	4.10959	0.0048563	28	19333	28.3752	0.999985	0.0376651	0.0321668
GOTERM_BP_DIRECT	GO:0019722~calcium-mediated signaling	APP, TNFSF11, TNF, CCR2	4	73	5.47945	0.00490691	92	19333	11.5146	0.999987	0.0379291	0.0323922
GOTERM_BP_DIRECT	GO:0008283~cell proliferation	JUN, CSF2, STAT3, AKT1, IGF1	5	73	6.84932	0.00503306	185	19333	7.15772	0.99999	0.0387732	0.0331132
GOTERM_BP_DIRECT	GO:0031647~regulation of protein stability	CASP3, PTEN, MAPK1, KRAS	4	73	5.47945	0.00505707	93	19333	11.3908	0.999991	0.0388274	0.0331595
GOTERM_BP_DIRECT	GO:0048009~insulin-like growth factor receptor signaling pathway	MAPK1, AKT1, IGF1	3	73	4.10959	0.00520352	29	19333	27.3968	0.999993	0.0388288	0.0331606
GOTERM_BP_DIRECT	GO:0048873~homeostasis of number of cells within a tissue	NOS3, KRAS, CCR2	3	73	4.10959	0.00520352	29	19333	27.3968	0.999993	0.0388288	0.0331606
GOTERM_BP_DIRECT	GO:0042755~eating behavior	ACE, LEP, STAT3	3	73	4.10959	0.00520352	29	19333	27.3968	0.999993	0.0388288	0.0331606
GOTERM_BP_DIRECT	GO:0010033~response to organic substance	CREB1, CDH1, RELA	3	73	4.10959	0.00520352	29	19333	27.3968	0.999993	0.0388288	0.0331606
GOTERM_BP_DIRECT	GO:0042104~positive regulation of activated T cell proliferation	IGF1, HMGB1, IL2	3	73	4.10959	0.00520352	29	19333	27.3968	0.999993	0.0388288	0.0331606
GOTERM_BP_DIRECT	GO:0070372~regulation of ERK1 and ERK2 cascade	IL1B, FN1, EGFR	3	73	4.10959	0.00520352	29	19333	27.3968	0.999993	0.0388288	0.0331606
GOTERM_BP_DIRECT	GO:1903672~positive regulation of sprouting angiogenesis	IL10, HMGB1, VEGFA	3	73	4.10959	0.00520352	29	19333	27.3968	0.999993	0.0388288	0.0331606
GOTERM_BP_DIRECT	GO:0045671~negative regulation of osteoclast differentiation	IL4, CTNNB1, TLR4	3	73	4.10959	0.00520352	29	19333	27.3968	0.999993	0.0388288	0.0331606
GOTERM_BP_DIRECT	GO:0050829~defense response to Gram-negative bacterium	APP, IL6, TLR4, IL17A	4	73	5.47945	0.00520998	94	19333	11.2696	0.999994	0.0388288	0.0331606
GOTERM_BP_DIRECT	GO:0050900~leukocyte migration	CD34, MMP9, ICAM1	3	73	4.10959	0.00556184	30	19333	26.4836	0.999997	0.0411828	0.035171
GOTERM_BP_DIRECT	GO:0010800~positive regulation of peptidyl-threonine phosphorylation	APP, TGFB1, MAPK1	3	73	4.10959	0.00556184	30	19333	26.4836	0.999997	0.0411828	0.035171
GOTERM_BP_DIRECT	GO:0002218~activation of innate immune response	HSP90AA1, HMGB1, TLR4	3	73	4.10959	0.00593117	31	19333	25.6293	0.999999	0.0434952	0.0371458
GOTERM_BP_DIRECT	GO:0035987~endodermal cell differentiation	MMP2, FN1, MMP9	3	73	4.10959	0.00593117	31	19333	25.6293	0.999999	0.0434952	0.0371458
GOTERM_BP_DIRECT	GO:0032148~activation of protein kinase B activity	IGF1, MTOR, INS	3	73	4.10959	0.00593117	31	19333	25.6293	0.999999	0.0434952	0.0371458
GOTERM_BP_DIRECT	GO:1900745~positive regulation of p38MAPK cascade	LEP, IL1B, VEGFA	3	73	4.10959	0.00631142	32	19333	24.8283	0.999999	0.045989	0.0392755
GOTERM_BP_DIRECT	GO:0016239~positive regulation of macroautophagy	IL4, HIF1A, SIRT1	3	73	4.10959	0.00631142	32	19333	24.8283	0.999999	0.045989	0.0392755
GOTERM_BP_DIRECT	GO:2001234~negative regulation of apoptotic signaling pathway	BDNF, CTNNB1, TNF	3	73	4.10959	0.00670252	33	19333	24.076	1	0.0484461	0.041374
GOTERM_BP_DIRECT	GO:0050870~positive regulation of T cell activation	TNFSF11, CCL2, CCR2	3	73	4.10959	0.00670252	33	19333	24.076	1	0.0484461	0.041374
GOTERM_BP_DIRECT	GO:1990830~cellular response to leukemia inhibitory factor	CREB1, TNFSF11, SIRT1, ICAM1	4	73	5.47945	0.00671216	103	19333	10.2849	1	0.0484461	0.041374
GOTERM_BP_DIRECT	GO:0051973~positive regulation of telomerase activity	HSP90AA1, MAPK1, CTNNB1	3	73	4.10959	0.00710438	34	19333	23.3678	1	0.0509555	0.0435171
GOTERM_BP_DIRECT	GO:1900182~positive regulation of protein localization to nucleus	TGFB1, AKT1, INS	3	73	4.10959	0.00710438	34	19333	23.3678	1	0.0509555	0.0435171
GOTERM_BP_DIRECT	GO:0045087~innate immune response	CRP, APP, PPARG, HMGB1, TLR4, RELA, MYD88, IL17A	8	73	10.9589	0.00721342	605	19333	3.50196	1	0.051576	0.044047
GOTERM_BP_DIRECT	GO:1990268~response to gold nanoparticle	MPO, TNF	2	73	2.73973	0.00743473	2	19333	264.836	1	0.0521557	0.0445421
GOTERM_BP_DIRECT	GO:0032943~mononuclear cell proliferation	TGFB1, ACE	2	73	2.73973	0.00743473	2	19333	264.836	1	0.0521557	0.0445421
GOTERM_BP_DIRECT	GO:0051173~positive regulation of nitrogen compound metabolic process	IFNG, TNF	2	73	2.73973	0.00743473	2	19333	264.836	1	0.0521557	0.0445421
GOTERM_BP_DIRECT	GO:1903597~negative regulation of gap junction assembly	ACE, IL1B	2	73	2.73973	0.00743473	2	19333	264.836	1	0.0521557	0.0445421
GOTERM_BP_DIRECT	GO:0051541~elastin metabolic process	LEP, HIF1A	2	73	2.73973	0.00743473	2	19333	264.836	1	0.0521557	0.0445421
GOTERM_BP_DIRECT	GO:0060557~positive regulation of vitamin D biosynthetic process	IFNG, TNF	2	73	2.73973	0.00743473	2	19333	264.836	1	0.0521557	0.0445421
GOTERM_BP_DIRECT	GO:0007160~cell-matrix adhesion	VCAM1, FN1, CTNNB1, CD34	4	73	5.47945	0.00745408	107	19333	9.9004	1	0.0521557	0.0445421
GOTERM_BP_DIRECT	GO:2000379~positive regulation of reactive oxygen species metabolic process	LEP, TP53, NFE2L2	3	73	4.10959	0.00751691	35	19333	22.7002	1	0.052435	0.0447806
GOTERM_BP_DIRECT	GO:0048469~cell maturation	CTNNB1, PPARG, VEGFA	3	73	4.10959	0.00794004	36	19333	22.0696	1	0.0547193	0.0467314
GOTERM_BP_DIRECT	GO:0007405~neuroblast proliferation	CTNNB1, HIF1A, TP53	3	73	4.10959	0.00794004	36	19333	22.0696	1	0.0547193	0.0467314
GOTERM_BP_DIRECT	GO:0045765~regulation of angiogenesis	IL6, LEP, CTNNB1	3	73	4.10959	0.00794004	36	19333	22.0696	1	0.0547193	0.0467314
GOTERM_BP_DIRECT	GO:0032743~positive regulation of interleukin-2 production	IL1A, IL1B, CCR2	3	73	4.10959	0.00794004	36	19333	22.0696	1	0.0547193	0.0467314
GOTERM_BP_DIRECT	GO:0043161~proteasome-mediated ubiquitin-dependent protein catabolic process	GSK3B, CTNNB1, AKT1, SIRT1, NFE2L2	5	73	6.84932	0.00808713	212	19333	6.24612	1	0.0555656	0.0474542
GOTERM_BP_DIRECT	GO:0032570~response to progesterone	TGFB1, FOS, RELA	3	73	4.10959	0.00837368	37	19333	21.4732	1	0.0570207	0.0486969
GOTERM_BP_DIRECT	GO:0010975~regulation of neuron projection development	GSK3B, PTEN, AKT1	3	73	4.10959	0.00837368	37	19333	21.4732	1	0.0570207	0.0486969
GOTERM_BP_DIRECT	GO:2001237~negative regulation of extrinsic apoptotic signaling pathway	IL4, IGF1, RELA	3	73	4.10959	0.00837368	37	19333	21.4732	1	0.0570207	0.0486969
GOTERM_BP_DIRECT	GO:0001974~blood vessel remodeling	ACE, NOS3, CCR2	3	73	4.10959	0.00881774	38	19333	20.9081	1	0.0598664	0.0511272
GOTERM_BP_DIRECT	GO:0008625~extrinsic apoptotic signaling pathway via death domain receptors	CASP8, NGF, TNF	3	73	4.10959	0.00927215	39	19333	20.372	1	0.0625802	0.0534448
GOTERM_BP_DIRECT	GO:0048870~cell motility	PTEN, CD34, ACTB	3	73	4.10959	0.00927215	39	19333	20.372	1	0.0625802	0.0534448
GOTERM_BP_DIRECT	GO:0010634~positive regulation of epithelial cell migration	JUN, IFNG, HIF1A	3	73	4.10959	0.00973683	40	19333	19.8627	1	0.0655232	0.0559582
GOTERM_BP_DIRECT	GO:0071479~cellular response to ionizing radiation	TGFB1, SIRT1, TP53	3	73	4.10959	0.0102117	41	19333	19.3782	1	0.0681177	0.0581739
GOTERM_BP_DIRECT	GO:0001895~retina homeostasis	ALB, ACTB, ACTG1	3	73	4.10959	0.0102117	41	19333	19.3782	1	0.0681177	0.0581739
GOTERM_BP_DIRECT	GO:0030574~collagen catabolic process	MMP2, MMP3, MMP9	3	73	4.10959	0.0102117	41	19333	19.3782	1	0.0681177	0.0581739
GOTERM_BP_DIRECT	GO:0007267~cell-cell signaling	IL1B, FGF13, IL2, IL17A, INS	5	73	6.84932	0.0106834	230	19333	5.7573	1	0.0709391	0.0605835
GOTERM_BP_DIRECT	GO:0032728~positive regulation of interferon-beta production	HSP90AA1, HMGB1, TLR4	3	73	4.10959	0.0106967	42	19333	18.9168	1	0.0709391	0.0605835
GOTERM_BP_DIRECT	GO:1905906~regulation of amyloid fibril formation	APP, APOE	2	73	2.73973	0.0111316	3	19333	176.557	1	0.0713422	0.0609277
GOTERM_BP_DIRECT	GO:0033861~negative regulation of NAD(P)H oxidase activity	IL13, INS	2	73	2.73973	0.0111316	3	19333	176.557	1	0.0713422	0.0609277
GOTERM_BP_DIRECT	GO:1903660~negative regulation of complement-dependent cytotoxicity	IL4, IL13	2	73	2.73973	0.0111316	3	19333	176.557	1	0.0713422	0.0609277
GOTERM_BP_DIRECT	GO:0051097~negative regulation of helicase activity	SIRT1, TP53	2	73	2.73973	0.0111316	3	19333	176.557	1	0.0713422	0.0609277
GOTERM_BP_DIRECT	GO:0014854~response to inactivity	IL10, CAT	2	73	2.73973	0.0111316	3	19333	176.557	1	0.0713422	0.0609277
GOTERM_BP_DIRECT	GO:0071887~leukocyte apoptotic process	CASP9, CASP3	2	73	2.73973	0.0111316	3	19333	176.557	1	0.0713422	0.0609277
GOTERM_BP_DIRECT	GO:1900100~positive regulation of plasma cell differentiation	IL10, IL2	2	73	2.73973	0.0111316	3	19333	176.557	1	0.0713422	0.0609277
GOTERM_BP_DIRECT	GO:0002439~chronic inflammatory response to antigenic stimulus	IL10, TNF	2	73	2.73973	0.0111316	3	19333	176.557	1	0.0713422	0.0609277
GOTERM_BP_DIRECT	GO:0070141~response to UV-A	AKT1, EGFR	2	73	2.73973	0.0111316	3	19333	176.557	1	0.0713422	0.0609277
GOTERM_BP_DIRECT	GO:0001660~fever generation	IL1A, IL1B	2	73	2.73973	0.0111316	3	19333	176.557	1	0.0713422	0.0609277
GOTERM_BP_DIRECT	GO:2000635~negative regulation of primary miRNA processing	IL6, STAT3	2	73	2.73973	0.0111316	3	19333	176.557	1	0.0713422	0.0609277
GOTERM_BP_DIRECT	GO:0048145~regulation of fibroblast proliferation	CREB1, CTNNB1	2	73	2.73973	0.0111316	3	19333	176.557	1	0.0713422	0.0609277
GOTERM_BP_DIRECT	GO:0001541~ovarian follicle development	MMP2, ICAM1, VEGFA	3	73	4.10959	0.0116966	44	19333	18.057	1	0.0747537	0.0638413
GOTERM_BP_DIRECT	GO:0010976~positive regulation of neuron projection development	BDNF, APOE, MTOR, NFE2L2	4	73	5.47945	0.0121299	128	19333	8.27611	1	0.0767575	0.0655525
GOTERM_BP_DIRECT	GO:0030308~negative regulation of cell growth	TGFB1, PPARG, SIRT1, TP53	4	73	5.47945	0.0121299	128	19333	8.27611	1	0.0767575	0.0655525
GOTERM_BP_DIRECT	GO:0014065~phosphatidylinositol 3-kinase signaling	PTEN, AKT1, IGF1	3	73	4.10959	0.0122114	45	19333	17.6557	1	0.0767575	0.0655525
GOTERM_BP_DIRECT	GO:0009411~response to UV	MAPK8, CASP3, CAT	3	73	4.10959	0.0122114	45	19333	17.6557	1	0.0767575	0.0655525
GOTERM_BP_DIRECT	GO:0032689~negative regulation of interferon-gamma production	IL10, HMGB1, TLR4	3	73	4.10959	0.0122114	45	19333	17.6557	1	0.0767575	0.0655525
GOTERM_BP_DIRECT	GO:0042177~negative regulation of protein catabolic process	RELA, EGFR, INS	3	73	4.10959	0.0122114	45	19333	17.6557	1	0.0767575	0.0655525
GOTERM_BP_DIRECT	GO:0061098~positive regulation of protein tyrosine kinase activity	APP, ACE, EGFR	3	73	4.10959	0.012736	46	19333	17.2719	1	0.0791848	0.0676255
GOTERM_BP_DIRECT	GO:0072089~stem cell proliferation	CTNNB1, CD34, TP53	3	73	4.10959	0.012736	46	19333	17.2719	1	0.0791848	0.0676255
GOTERM_BP_DIRECT	GO:0022617~extracellular matrix disassembly	MMP2, MMP3, MMP9	3	73	4.10959	0.012736	46	19333	17.2719	1	0.0791848	0.0676255
GOTERM_BP_DIRECT	GO:0034198~cellular response to amino acid starvation	MAPK8, MAPK1, MTOR	3	73	4.10959	0.012736	46	19333	17.2719	1	0.0791848	0.0676255
GOTERM_BP_DIRECT	GO:2000272~negative regulation of receptor activity	PTEN, PPARG, TNF	3	73	4.10959	0.0132703	47	19333	16.9044	1	0.0814009	0.069518
GOTERM_BP_DIRECT	GO:0051591~response to cAMP	JUN, FOS, RELA	3	73	4.10959	0.0132703	47	19333	16.9044	1	0.0814009	0.069518
GOTERM_BP_DIRECT	GO:0070527~platelet aggregation	FN1, ACTB, ACTG1	3	73	4.10959	0.0132703	47	19333	16.9044	1	0.0814009	0.069518
GOTERM_BP_DIRECT	GO:0042789~mRNA transcription from RNA polymerase II promoter	CREB1, STAT3, PPARG	3	73	4.10959	0.0132703	47	19333	16.9044	1	0.0814009	0.069518
GOTERM_BP_DIRECT	GO:0007595~lactation	CREB1, HIF1A, VEGFA	3	73	4.10959	0.0132703	47	19333	16.9044	1	0.0814009	0.069518
GOTERM_BP_DIRECT	GO:0042130~negative regulation of T cell proliferation	IL10, TGFB1, PTEN	3	73	4.10959	0.0138143	48	19333	16.5522	1	0.0840613	0.0717902
GOTERM_BP_DIRECT	GO:0071364~cellular response to epidermal growth factor stimulus	AKT1, FOS, EGFR	3	73	4.10959	0.0138143	48	19333	16.5522	1	0.0840613	0.0717902
GOTERM_BP_DIRECT	GO:0003151~outflow tract morphogenesis	JUN, HIF1A, VEGFA	3	73	4.10959	0.0138143	48	19333	16.5522	1	0.0840613	0.0717902
GOTERM_BP_DIRECT	GO:0007173~epidermal growth factor receptor signaling pathway	TGFB1, AKT1, EGFR	3	73	4.10959	0.0143678	49	19333	16.2144	1	0.0871976	0.0744685
GOTERM_BP_DIRECT	GO:0010574~regulation of vascular endothelial growth factor production	IL6, CCR2	2	73	2.73973	0.0148149	4	19333	132.418	1	0.087815	0.0749958
GOTERM_BP_DIRECT	GO:0034349~glial cell apoptotic process	CASP9, CASP3	2	73	2.73973	0.0148149	4	19333	132.418	1	0.087815	0.0749958
GOTERM_BP_DIRECT	GO:0033590~response to cobalamin	RELA, EGFR	2	73	2.73973	0.0148149	4	19333	132.418	1	0.087815	0.0749958
GOTERM_BP_DIRECT	GO:0030730~sequestering of triglyceride	IL1B, TNF	2	73	2.73973	0.0148149	4	19333	132.418	1	0.087815	0.0749958
GOTERM_BP_DIRECT	GO:1900221~regulation of beta-amyloid clearance	APP, APOE	2	73	2.73973	0.0148149	4	19333	132.418	1	0.087815	0.0749958
GOTERM_BP_DIRECT	GO:0045191~regulation of isotype switching	IL10, IL4	2	73	2.73973	0.0148149	4	19333	132.418	1	0.087815	0.0749958
GOTERM_BP_DIRECT	GO:0097398~cellular response to interleukin-17	IL1B, STAT3	2	73	2.73973	0.0148149	4	19333	132.418	1	0.087815	0.0749958
GOTERM_BP_DIRECT	GO:0071635~negative regulation of transforming growth factor beta production	IL13, FN1	2	73	2.73973	0.0148149	4	19333	132.418	1	0.087815	0.0749958
GOTERM_BP_DIRECT	GO:0042482~positive regulation of odontogenesis	TGFB1, CD34	2	73	2.73973	0.0148149	4	19333	132.418	1	0.087815	0.0749958
GOTERM_BP_DIRECT	GO:0050766~positive regulation of phagocytosis	IFNG, IL1B, TNF	3	73	4.10959	0.0149308	50	19333	15.8901	1	0.0882728	0.0753868
GOTERM_BP_DIRECT	GO:0010468~regulation of gene expression	IL10, APP, CDH1, IGF1, HIF1A	5	73	6.84932	0.0151045	255	19333	5.19286	1	0.08907	0.0760677
GOTERM_BP_DIRECT	GO:0008630~intrinsic apoptotic signaling pathway in response to DNA damage	CASP9, SIRT1, TNF	3	73	4.10959	0.0155031	51	19333	15.5786	1	0.0907192	0.0774761
GOTERM_BP_DIRECT	GO:0050890~cognition	APP, TNF, INS	3	73	4.10959	0.0155031	51	19333	15.5786	1	0.0907192	0.0774761
GOTERM_BP_DIRECT	GO:0034097~response to cytokine	JUN, FOS, RELA	3	73	4.10959	0.0155031	51	19333	15.5786	1	0.0907192	0.0774761
GOTERM_BP_DIRECT	GO:0002062~chondrocyte differentiation	TGFB1, CTNNB1, HIF1A	3	73	4.10959	0.0166758	53	19333	14.9907	1	0.0973324	0.0831239
GOTERM_BP_DIRECT	GO:0090090~negative regulation of canonical Wnt signaling pathway	GSK3B, APP, CTNNB1, APOE	4	73	5.47945	0.0169096	145	19333	7.30581	1	0.0984459	0.0840748
GOTERM_BP_DIRECT	GO:0010951~negative regulation of endopeptidase activity	APP, AKT1, NGF, GAPDH	4	73	5.47945	0.0172191	146	19333	7.25577	1	0.0995653	0.0850309
GOTERM_BP_DIRECT	GO:0034605~cellular response to heat	IL1A, HSP90AA1, PTGS2	3	73	4.10959	0.017276	54	19333	14.7131	1	0.0995653	0.0850309
GOTERM_BP_DIRECT	GO:0001932~regulation of protein phosphorylation	FN1, IGF1, TNF	3	73	4.10959	0.017276	54	19333	14.7131	1	0.0995653	0.0850309
GOTERM_BP_DIRECT	GO:0042149~cellular response to glucose starvation	SIRT1, TP53, NFE2L2	3	73	4.10959	0.017276	54	19333	14.7131	1	0.0995653	0.0850309
GOTERM_BP_DIRECT	GO:0022614~membrane to membrane docking	VCAM1, ICAM1	2	73	2.73973	0.0184847	5	19333	105.934	1	0.103511	0.0884006
GOTERM_BP_DIRECT	GO:1905908~positive regulation of amyloid fibril formation	APP, APOE	2	73	2.73973	0.0184847	5	19333	105.934	1	0.103511	0.0884006
GOTERM_BP_DIRECT	GO:0071681~cellular response to indole-3-methanol	CDH1, CTNNB1	2	73	2.73973	0.0184847	5	19333	105.934	1	0.103511	0.0884006
GOTERM_BP_DIRECT	GO:1903845~negative regulation of cellular response to transforming growth factor beta stimulus	IL4, PPARG	2	73	2.73973	0.0184847	5	19333	105.934	1	0.103511	0.0884006
GOTERM_BP_DIRECT	GO:1900086~positive regulation of peptidyl-tyrosine autophosphorylation	ACE, VEGFA	2	73	2.73973	0.0184847	5	19333	105.934	1	0.103511	0.0884006
GOTERM_BP_DIRECT	GO:1902952~positive regulation of dendritic spine maintenance	APOE, INS	2	73	2.73973	0.0184847	5	19333	105.934	1	0.103511	0.0884006
GOTERM_BP_DIRECT	GO:0045923~positive regulation of fatty acid metabolic process	ADIPOQ, PPARG	2	73	2.73973	0.0184847	5	19333	105.934	1	0.103511	0.0884006
GOTERM_BP_DIRECT	GO:0032310~prostaglandin secretion	LEP, PTGS2	2	73	2.73973	0.0184847	5	19333	105.934	1	0.103511	0.0884006
GOTERM_BP_DIRECT	GO:0010750~positive regulation of nitric oxide mediated signal transduction	EGFR, INS	2	73	2.73973	0.0184847	5	19333	105.934	1	0.103511	0.0884006
GOTERM_BP_DIRECT	GO:0060729~intestinal epithelial structure maintenance	TLR4, IL17A	2	73	2.73973	0.0184847	5	19333	105.934	1	0.103511	0.0884006
GOTERM_BP_DIRECT	GO:0045600~positive regulation of fat cell differentiation	CREB1, AKT1, PPARG	3	73	4.10959	0.0185035	56	19333	14.1876	1	0.103511	0.0884006
GOTERM_BP_DIRECT	GO:0031667~response to nutrient levels	ACE, TNF, MTOR	3	73	4.10959	0.0185035	56	19333	14.1876	1	0.103511	0.0884006
GOTERM_BP_DIRECT	GO:0045786~negative regulation of cell cycle	TGFB1, PTGS2, SIRT1	3	73	4.10959	0.0191307	57	19333	13.9387	1	0.106759	0.0911743
GOTERM_BP_DIRECT	GO:0006508~proteolysis	ACE, CASP8, CASP3, MMP2, MMP3, MMP9	6	73	8.21918	0.0197825	418	19333	3.80147	1	0.11001	0.0939505
GOTERM_BP_DIRECT	GO:0008360~regulation of cell shape	FN1, CCL2, ICAM1, VEGFA	4	73	5.47945	0.0198094	154	19333	6.87885	1	0.11001	0.0939505
GOTERM_BP_DIRECT	GO:0034644~cellular response to UV	CASP9, PTGS2, TP53	3	73	4.10959	0.0204118	59	19333	13.4662	1	0.11308	0.0965729
GOTERM_BP_DIRECT	GO:1904894~positive regulation of STAT cascade	IL6, TGFB1	2	73	2.73973	0.022141	6	19333	88.2785	1	0.11976	0.102278
GOTERM_BP_DIRECT	GO:1904798~positive regulation of core promoter binding	IFNG, CTNNB1	2	73	2.73973	0.022141	6	19333	88.2785	1	0.11976	0.102278
GOTERM_BP_DIRECT	GO:2000481~positive regulation of cAMP-dependent protein kinase activity	ADIPOQ, SIRT1	2	73	2.73973	0.022141	6	19333	88.2785	1	0.11976	0.102278
GOTERM_BP_DIRECT	GO:1901984~negative regulation of protein acetylation	GSK3B, SIRT1	2	73	2.73973	0.022141	6	19333	88.2785	1	0.11976	0.102278
GOTERM_BP_DIRECT	GO:0002719~negative regulation of cytokine production involved in immune response	IL10, TNF	2	73	2.73973	0.022141	6	19333	88.2785	1	0.11976	0.102278
GOTERM_BP_DIRECT	GO:0001738~morphogenesis of a polarized epithelium	ACTB, ACTG1	2	73	2.73973	0.022141	6	19333	88.2785	1	0.11976	0.102278
GOTERM_BP_DIRECT	GO:0010193~response to ozone	IL1A, CAT	2	73	2.73973	0.022141	6	19333	88.2785	1	0.11976	0.102278
GOTERM_BP_DIRECT	GO:0097350~neutrophil clearance	HMGB1, CCR2	2	73	2.73973	0.022141	6	19333	88.2785	1	0.11976	0.102278
GOTERM_BP_DIRECT	GO:0045906~negative regulation of vasoconstriction	LEP, MMP2	2	73	2.73973	0.022141	6	19333	88.2785	1	0.11976	0.102278
GOTERM_BP_DIRECT	GO:0033092~positive regulation of immature T cell proliferation in thymus	IL1A, IL1B	2	73	2.73973	0.022141	6	19333	88.2785	1	0.11976	0.102278
GOTERM_BP_DIRECT	GO:0072659~protein localization to plasma membrane	CDH1, ADIPOQ, FGF13, TNF	4	73	5.47945	0.0222431	161	19333	6.57977	1	0.120029	0.102507
GOTERM_BP_DIRECT	GO:0042127~regulation of cell proliferation	JUN, TGFB1, STAT3, SIRT1	4	73	5.47945	0.023334	164	19333	6.45941	1	0.125619	0.107281
GOTERM_BP_DIRECT	GO:0002931~response to ischemia	CASP9, AKT1, TP53	3	73	4.10959	0.023766	64	19333	12.4142	1	0.127645	0.109011
GOTERM_BP_DIRECT	GO:0060395~SMAD protein signal transduction	JUN, TGFB1, FOS	3	73	4.10959	0.0244623	65	19333	12.2232	1	0.131077	0.111942
GOTERM_BP_DIRECT	GO:0030097~hemopoiesis	IL10, CD34, CCR2	3	73	4.10959	0.0251669	66	19333	12.038	1	0.13347	0.113986
GOTERM_BP_DIRECT	GO:0007435~salivary gland morphogenesis	TGFB1, EGFR	2	73	2.73973	0.0257839	7	19333	75.6673	1	0.13347	0.113986
GOTERM_BP_DIRECT	GO:0003179~heart valve morphogenesis	TGFB1, MTOR	2	73	2.73973	0.0257839	7	19333	75.6673	1	0.13347	0.113986
GOTERM_BP_DIRECT	GO:0042092~type 2 immune response	IL10, IL4	2	73	2.73973	0.0257839	7	19333	75.6673	1	0.13347	0.113986
GOTERM_BP_DIRECT	GO:0038001~paracrine signaling	TNFSF11, CD34	2	73	2.73973	0.0257839	7	19333	75.6673	1	0.13347	0.113986
GOTERM_BP_DIRECT	GO:0060440~trachea formation	MAPK1, CTNNB1	2	73	2.73973	0.0257839	7	19333	75.6673	1	0.13347	0.113986
GOTERM_BP_DIRECT	GO:1903721~positive regulation of I-kappaB phosphorylation	AKT1, TNF	2	73	2.73973	0.0257839	7	19333	75.6673	1	0.13347	0.113986
GOTERM_BP_DIRECT	GO:0010742~macrophage derived foam cell differentiation	TGFB1, PPARG	2	73	2.73973	0.0257839	7	19333	75.6673	1	0.13347	0.113986
GOTERM_BP_DIRECT	GO:0032494~response to peptidoglycan	IL6, MYD88	2	73	2.73973	0.0257839	7	19333	75.6673	1	0.13347	0.113986
GOTERM_BP_DIRECT	GO:0072540~T-helper 17 cell lineage commitment	IL6, STAT3	2	73	2.73973	0.0257839	7	19333	75.6673	1	0.13347	0.113986
GOTERM_BP_DIRECT	GO:0033591~response to L-ascorbic acid	IL1A, CAT	2	73	2.73973	0.0257839	7	19333	75.6673	1	0.13347	0.113986
GOTERM_BP_DIRECT	GO:0021955~central nervous system neuron axonogenesis	HSP90AA1, PTEN	2	73	2.73973	0.0257839	7	19333	75.6673	1	0.13347	0.113986
GOTERM_BP_DIRECT	GO:0035630~bone mineralization involved in bone maturation	LEP, IGF1	2	73	2.73973	0.0257839	7	19333	75.6673	1	0.13347	0.113986
GOTERM_BP_DIRECT	GO:0031394~positive regulation of prostaglandin biosynthetic process	IL1B, PTGS2	2	73	2.73973	0.0257839	7	19333	75.6673	1	0.13347	0.113986
GOTERM_BP_DIRECT	GO:0009750~response to fructose	PTGS2, TNF	2	73	2.73973	0.0257839	7	19333	75.6673	1	0.13347	0.113986
GOTERM_BP_DIRECT	GO:0048812~neuron projection morphogenesis	BDNF, NGF, EGFR	3	73	4.10959	0.0258797	67	19333	11.8583	1	0.133663	0.114151
GOTERM_BP_DIRECT	GO:0035556~intracellular signal transduction	GSK3B, MAPK8, LEP, MAPK1, AKT1, CXCL1	6	73	8.21918	0.0268372	453	19333	3.50776	1	0.138296	0.118108
GOTERM_BP_DIRECT	GO:0007166~cell surface receptor signaling pathway	IFNG, MAPK1, CCL2, EGFR, MYD88	5	73	6.84932	0.0270472	305	19333	4.34157	1	0.139065	0.118764
GOTERM_BP_DIRECT	GO:0009611~response to wounding	TGFB1, FN1, CCR2	3	73	4.10959	0.0280669	70	19333	11.3501	1	0.143023	0.122144
GOTERM_BP_DIRECT	GO:0006909~phagocytosis	LEP, TLR4, MYD88	3	73	4.10959	0.0280669	70	19333	11.3501	1	0.143023	0.122144
GOTERM_BP_DIRECT	GO:0070098~chemokine-mediated signaling pathway	CCL2, CXCL1, CCR2	3	73	4.10959	0.0280669	70	19333	11.3501	1	0.143023	0.122144
GOTERM_BP_DIRECT	GO:0007416~synapse assembly	BDNF, CDH1, PTEN	3	73	4.10959	0.0280669	70	19333	11.3501	1	0.143023	0.122144
GOTERM_BP_DIRECT	GO:0061042~vascular wound healing	CD34, VEGFA	2	73	2.73973	0.0294134	8	19333	66.2089	1	0.145982	0.124672
GOTERM_BP_DIRECT	GO:0051152~positive regulation of smooth muscle cell differentiation	TGFB1, SIRT1	2	73	2.73973	0.0294134	8	19333	66.2089	1	0.145982	0.124672
GOTERM_BP_DIRECT	GO:0060509~Type I pneumocyte differentiation	CREB1, KRAS	2	73	2.73973	0.0294134	8	19333	66.2089	1	0.145982	0.124672
GOTERM_BP_DIRECT	GO:0022898~regulation of transmembrane transporter activity	ACTB, INS	2	73	2.73973	0.0294134	8	19333	66.2089	1	0.145982	0.124672
GOTERM_BP_DIRECT	GO:1904179~positive regulation of adipose tissue development	PPARG, SIRT1	2	73	2.73973	0.0294134	8	19333	66.2089	1	0.145982	0.124672
GOTERM_BP_DIRECT	GO:0034616~response to laminar fluid shear stress	TGFB1, ACE	2	73	2.73973	0.0294134	8	19333	66.2089	1	0.145982	0.124672
GOTERM_BP_DIRECT	GO:1900223~positive regulation of beta-amyloid clearance	IL4, APOE	2	73	2.73973	0.0294134	8	19333	66.2089	1	0.145982	0.124672
GOTERM_BP_DIRECT	GO:0031497~chromatin assembly	HMGB1, TP53	2	73	2.73973	0.0294134	8	19333	66.2089	1	0.145982	0.124672
GOTERM_BP_DIRECT	GO:0036003~positive regulation of transcription from RNA polymerase II promoter in response to stress	TP53, NFE2L2	2	73	2.73973	0.0294134	8	19333	66.2089	1	0.145982	0.124672
GOTERM_BP_DIRECT	GO:0060965~negative regulation of gene silencing by miRNA	TGFB1, PPARG	2	73	2.73973	0.0294134	8	19333	66.2089	1	0.145982	0.124672
GOTERM_BP_DIRECT	GO:0010544~negative regulation of platelet activation	NOS3, APOE	2	73	2.73973	0.0294134	8	19333	66.2089	1	0.145982	0.124672
GOTERM_BP_DIRECT	GO:0044321~response to leptin	STAT3, SIRT1	2	73	2.73973	0.0294134	8	19333	66.2089	1	0.145982	0.124672
GOTERM_BP_DIRECT	GO:0032715~negative regulation of interleukin-6 production	IL10, TNF, TLR4	3	73	4.10959	0.029565	72	19333	11.0348	1	0.146417	0.125043
GOTERM_BP_DIRECT	GO:0021766~hippocampus development	GSK3B, CASP3, FGF13	3	73	4.10959	0.0303258	73	19333	10.8837	1	0.149861	0.127984
GOTERM_BP_DIRECT	GO:0046777~protein autophosphorylation	GSK3B, AKT1, EGFR, MTOR	4	73	5.47945	0.0304818	182	19333	5.82056	1	0.150307	0.128365
GOTERM_BP_DIRECT	GO:0010508~positive regulation of autophagy	GSK3B, IFNG, HMGB1	3	73	4.10959	0.0326546	76	19333	10.454	1	0.15777	0.134739
GOTERM_BP_DIRECT	GO:0009267~cellular response to starvation	ALB, SIRT1, MTOR	3	73	4.10959	0.0326546	76	19333	10.454	1	0.15777	0.134739
GOTERM_BP_DIRECT	GO:0097190~apoptotic signaling pathway	CASP8, CASP3, CTNNB1	3	73	4.10959	0.0326546	76	19333	10.454	1	0.15777	0.134739
GOTERM_BP_DIRECT	GO:2000553~positive regulation of T-helper 2 cell cytokine production	IL4, IL6	2	73	2.73973	0.0330296	9	19333	58.8524	1	0.15777	0.134739
GOTERM_BP_DIRECT	GO:0070431~nucleotide-binding oligomerization domain containing 2 signaling pathway	TLR4, RELA	2	73	2.73973	0.0330296	9	19333	58.8524	1	0.15777	0.134739
GOTERM_BP_DIRECT	GO:1903140~regulation of establishment of endothelial barrier	IL1B, TNF	2	73	2.73973	0.0330296	9	19333	58.8524	1	0.15777	0.134739
GOTERM_BP_DIRECT	GO:2000320~negative regulation of T-helper 17 cell differentiation	IL4, IL2	2	73	2.73973	0.0330296	9	19333	58.8524	1	0.15777	0.134739
GOTERM_BP_DIRECT	GO:0070168~negative regulation of biomineral tissue development	TGFB1, NOS3	2	73	2.73973	0.0330296	9	19333	58.8524	1	0.15777	0.134739
GOTERM_BP_DIRECT	GO:1901857~positive regulation of cellular respiration	IL4, IFNG	2	73	2.73973	0.0330296	9	19333	58.8524	1	0.15777	0.134739
GOTERM_BP_DIRECT	GO:0071636~positive regulation of transforming growth factor beta production	PTGS2, CD34	2	73	2.73973	0.0330296	9	19333	58.8524	1	0.15777	0.134739
GOTERM_BP_DIRECT	GO:0034121~regulation of toll-like receptor signaling pathway	APP, ESR1	2	73	2.73973	0.0330296	9	19333	58.8524	1	0.15777	0.134739
GOTERM_BP_DIRECT	GO:1902949~positive regulation of tau-protein kinase activity	APP, HSP90AA1	2	73	2.73973	0.0330296	9	19333	58.8524	1	0.15777	0.134739
GOTERM_BP_DIRECT	GO:0048672~positive regulation of collateral sprouting	BDNF, NGF	2	73	2.73973	0.0330296	9	19333	58.8524	1	0.15777	0.134739
GOTERM_BP_DIRECT	GO:0035767~endothelial cell chemotaxis	HMGB1, VEGFA	2	73	2.73973	0.0330296	9	19333	58.8524	1	0.15777	0.134739
GOTERM_BP_DIRECT	GO:0021795~cerebral cortex cell migration	FGF13, EGFR	2	73	2.73973	0.0330296	9	19333	58.8524	1	0.15777	0.134739
GOTERM_BP_DIRECT	GO:0045669~positive regulation of osteoblast differentiation	IL6, CTNNB1, IGF1	3	73	4.10959	0.0334461	77	19333	10.3183	1	0.159095	0.13587
GOTERM_BP_DIRECT	GO:0098869~cellular oxidant detoxification	ALB, APOE, PTGS2	3	73	4.10959	0.0334461	77	19333	10.3183	1	0.159095	0.13587
GOTERM_BP_DIRECT	GO:0032092~positive regulation of protein binding	GSK3B, APP, ACE	3	73	4.10959	0.0342451	78	19333	10.186	1	0.162558	0.138828
GOTERM_BP_DIRECT	GO:0050804~modulation of synaptic transmission	BDNF, STAT3, NGF	3	73	4.10959	0.0358653	80	19333	9.93134	1	0.169896	0.145095
GOTERM_BP_DIRECT	GO:0071316~cellular response to nicotine	TNF, RELA	2	73	2.73973	0.0366324	10	19333	52.9671	1	0.17001	0.145192
GOTERM_BP_DIRECT	GO:0050805~negative regulation of synaptic transmission	IL1B, ADIPOQ	2	73	2.73973	0.0366324	10	19333	52.9671	1	0.17001	0.145192
GOTERM_BP_DIRECT	GO:2000008~regulation of protein localization to cell surface	BDNF, CTNNB1	2	73	2.73973	0.0366324	10	19333	52.9671	1	0.17001	0.145192
GOTERM_BP_DIRECT	GO:1901522~positive regulation of transcription from RNA polymerase II promoter involved in cellular response to chemical stimulus	JUN, RELA	2	73	2.73973	0.0366324	10	19333	52.9671	1	0.17001	0.145192
GOTERM_BP_DIRECT	GO:0007406~negative regulation of neuroblast proliferation	TGFB1, TP53	2	73	2.73973	0.0366324	10	19333	52.9671	1	0.17001	0.145192
GOTERM_BP_DIRECT	GO:0009651~response to salt stress	TNF, TP53	2	73	2.73973	0.0366324	10	19333	52.9671	1	0.17001	0.145192
GOTERM_BP_DIRECT	GO:0033598~mammary gland epithelial cell proliferation	TNFSF11, MAPK1	2	73	2.73973	0.0366324	10	19333	52.9671	1	0.17001	0.145192
GOTERM_BP_DIRECT	GO:0048304~positive regulation of isotype switching to IgG isotypes	IL4, IL2	2	73	2.73973	0.0366324	10	19333	52.9671	1	0.17001	0.145192
GOTERM_BP_DIRECT	GO:0044346~fibroblast apoptotic process	CASP9, CASP3	2	73	2.73973	0.0366324	10	19333	52.9671	1	0.17001	0.145192
GOTERM_BP_DIRECT	GO:0019953~sexual reproduction	LEP, STAT3	2	73	2.73973	0.0366324	10	19333	52.9671	1	0.17001	0.145192
GOTERM_BP_DIRECT	GO:0030593~neutrophil chemotaxis	IL1B, CCL2, CXCL1	3	73	4.10959	0.0375147	82	19333	9.68911	1	0.173752	0.148388
GOTERM_BP_DIRECT	GO:0045727~positive regulation of translation	IL6, MAPK1, MTOR	3	73	4.10959	0.0391928	84	19333	9.45841	1	0.179392	0.153204
GOTERM_BP_DIRECT	GO:0032880~regulation of protein localization	HSP90AA1, MAPK8, INS	3	73	4.10959	0.0391928	84	19333	9.45841	1	0.179392	0.153204
GOTERM_BP_DIRECT	GO:0001503~ossification	TNFSF11, MMP9, EGFR	3	73	4.10959	0.0400425	85	19333	9.34714	1	0.179392	0.153204
GOTERM_BP_DIRECT	GO:0043306~positive regulation of mast cell degranulation	IL4, IL13	2	73	2.73973	0.0402221	11	19333	48.1519	1	0.179392	0.153204
GOTERM_BP_DIRECT	GO:0010226~response to lithium ion	PTGS2, NFE2L2	2	73	2.73973	0.0402221	11	19333	48.1519	1	0.179392	0.153204
GOTERM_BP_DIRECT	GO:0034115~negative regulation of heterotypic cell-cell adhesion	IL10, ADIPOQ	2	73	2.73973	0.0402221	11	19333	48.1519	1	0.179392	0.153204
GOTERM_BP_DIRECT	GO:1900222~negative regulation of beta-amyloid clearance	IFNG, TNF	2	73	2.73973	0.0402221	11	19333	48.1519	1	0.179392	0.153204
GOTERM_BP_DIRECT	GO:0006983~ER overload response	GSK3B, TP53	2	73	2.73973	0.0402221	11	19333	48.1519	1	0.179392	0.153204
GOTERM_BP_DIRECT	GO:0072577~endothelial cell apoptotic process	IL10, TNF	2	73	2.73973	0.0402221	11	19333	48.1519	1	0.179392	0.153204
GOTERM_BP_DIRECT	GO:1903715~regulation of aerobic respiration	AKT1, HIF1A	2	73	2.73973	0.0402221	11	19333	48.1519	1	0.179392	0.153204
GOTERM_BP_DIRECT	GO:0071803~positive regulation of podosome assembly	CSF2, TNF	2	73	2.73973	0.0402221	11	19333	48.1519	1	0.179392	0.153204
GOTERM_BP_DIRECT	GO:0033234~negative regulation of protein sumoylation	CTNNB1, RELA	2	73	2.73973	0.0402221	11	19333	48.1519	1	0.179392	0.153204
GOTERM_BP_DIRECT	GO:1990535~neuron projection maintenance	APP, INS	2	73	2.73973	0.0402221	11	19333	48.1519	1	0.179392	0.153204
GOTERM_BP_DIRECT	GO:0032308~positive regulation of prostaglandin secretion	IL1A, IL1B	2	73	2.73973	0.0402221	11	19333	48.1519	1	0.179392	0.153204
GOTERM_BP_DIRECT	GO:0071223~cellular response to lipoteichoic acid	TLR4, RELA	2	73	2.73973	0.0402221	11	19333	48.1519	1	0.179392	0.153204
GOTERM_BP_DIRECT	GO:0033197~response to vitamin E	LEP, CAT	2	73	2.73973	0.0402221	11	19333	48.1519	1	0.179392	0.153204
GOTERM_BP_DIRECT	GO:0002446~neutrophil mediated immunity	IL6, ACE	2	73	2.73973	0.0402221	11	19333	48.1519	1	0.179392	0.153204
GOTERM_BP_DIRECT	GO:0099527~postsynapse to nucleus signaling pathway	STAT3, RELA	2	73	2.73973	0.0402221	11	19333	48.1519	1	0.179392	0.153204
GOTERM_BP_DIRECT	GO:0031642~negative regulation of myelination	PTEN, TNF	2	73	2.73973	0.0402221	11	19333	48.1519	1	0.179392	0.153204
GOTERM_BP_DIRECT	GO:0070373~negative regulation of ERK1 and ERK2 cascade	ADIPOQ, PTEN, TLR4	3	73	4.10959	0.0426332	88	19333	9.02849	1	0.189407	0.161758
GOTERM_BP_DIRECT	GO:0009636~response to toxic substance	CDH1, MAPK1, FOS	3	73	4.10959	0.0426332	88	19333	9.02849	1	0.189407	0.161758
GOTERM_BP_DIRECT	GO:0030183~B cell differentiation	IL10, IL4, VCAM1	3	73	4.10959	0.0435104	89	19333	8.92704	1	0.190154	0.162395
GOTERM_BP_DIRECT	GO:0038180~nerve growth factor signaling pathway	BDNF, NGF	2	73	2.73973	0.0437985	12	19333	44.1393	1	0.190154	0.162395
GOTERM_BP_DIRECT	GO:0045040~protein import into mitochondrial outer membrane	HSP90AA1, HSPA4	2	73	2.73973	0.0437985	12	19333	44.1393	1	0.190154	0.162395
GOTERM_BP_DIRECT	GO:0090557~establishment of endothelial intestinal barrier	MYD88, ICAM1	2	73	2.73973	0.0437985	12	19333	44.1393	1	0.190154	0.162395
GOTERM_BP_DIRECT	GO:0043276~anoikis	AKT1, MTOR	2	73	2.73973	0.0437985	12	19333	44.1393	1	0.190154	0.162395
GOTERM_BP_DIRECT	GO:0043117~positive regulation of vascular permeability	TGFB1, VEGFA	2	73	2.73973	0.0437985	12	19333	44.1393	1	0.190154	0.162395
GOTERM_BP_DIRECT	GO:0005979~regulation of glycogen biosynthetic process	AKT1, MTOR	2	73	2.73973	0.0437985	12	19333	44.1393	1	0.190154	0.162395
GOTERM_BP_DIRECT	GO:0051549~positive regulation of keratinocyte migration	MMP9, MTOR	2	73	2.73973	0.0437985	12	19333	44.1393	1	0.190154	0.162395
GOTERM_BP_DIRECT	GO:1900227~positive regulation of NLRP3 inflammasome complex assembly	TLR4, MYD88	2	73	2.73973	0.0437985	12	19333	44.1393	1	0.190154	0.162395
GOTERM_BP_DIRECT	GO:0031953~negative regulation of protein autophosphorylation	JUN, ADIPOQ	2	73	2.73973	0.0437985	12	19333	44.1393	1	0.190154	0.162395
GOTERM_BP_DIRECT	GO:0034333~adherens junction assembly	CTNNB1, ACTB	2	73	2.73973	0.0437985	12	19333	44.1393	1	0.190154	0.162395
GOTERM_BP_DIRECT	GO:0061051~positive regulation of cell growth involved in cardiac muscle cell development	IGF1, MTOR	2	73	2.73973	0.0437985	12	19333	44.1393	1	0.190154	0.162395
GOTERM_BP_DIRECT	GO:0007409~axonogenesis	APP, CREB1, ACTB	3	73	4.10959	0.0443944	90	19333	8.82785	1	0.192376	0.164293
GOTERM_BP_DIRECT	GO:0001701~in utero embryonic development	NOS3, CTNNB1, TP53, VEGFA	4	73	5.47945	0.0457078	214	19333	4.9502	1	0.197693	0.168834
GOTERM_BP_DIRECT	GO:0001889~liver development	JUN, KRAS, RELA	3	73	4.10959	0.0461824	92	19333	8.63594	1	0.199368	0.170265
GOTERM_BP_DIRECT	GO:0045732~positive regulation of protein catabolic process	GSK3B, HSP90AA1, TNF	3	73	4.10959	0.0470862	93	19333	8.54308	1	0.201046	0.171698
GOTERM_BP_DIRECT	GO:0019430~removal of superoxide radicals	NOS3, MPO	2	73	2.73973	0.0473618	13	19333	40.7439	1	0.201046	0.171698
GOTERM_BP_DIRECT	GO:0051974~negative regulation of telomerase activity	PPARG, TP53	2	73	2.73973	0.0473618	13	19333	40.7439	1	0.201046	0.171698
GOTERM_BP_DIRECT	GO:0060333~interferon-gamma-mediated signaling pathway	IFNG, TP53	2	73	2.73973	0.0473618	13	19333	40.7439	1	0.201046	0.171698
GOTERM_BP_DIRECT	GO:0061029~eyelid development in camera-type eye	JUN, EGFR	2	73	2.73973	0.0473618	13	19333	40.7439	1	0.201046	0.171698
GOTERM_BP_DIRECT	GO:0048546~digestive tract morphogenesis	HIF1A, EGFR	2	73	2.73973	0.0473618	13	19333	40.7439	1	0.201046	0.171698
GOTERM_BP_DIRECT	GO:1900272~negative regulation of long-term synaptic potentiation	APP, APOE	2	73	2.73973	0.0473618	13	19333	40.7439	1	0.201046	0.171698
GOTERM_BP_DIRECT	GO:0045670~regulation of osteoclast differentiation	TNF, MTOR	2	73	2.73973	0.0473618	13	19333	40.7439	1	0.201046	0.171698
GOTERM_BP_DIRECT	GO:0010739~positive regulation of protein kinase A signaling	APP, ADIPOQ	2	73	2.73973	0.0473618	13	19333	40.7439	1	0.201046	0.171698
GOTERM_BP_DIRECT	GO:0045666~positive regulation of neuron differentiation	APP, PTEN, NGF	3	73	4.10959	0.0498365	96	19333	8.27611	1	0.211159	0.180334
