# Supplementary material for: The role of HIF-1α/HO-1 pathway in hippocampal neuronal ferroptosis in epilepsy
Source: iScience. 2023 Sep 29;26(11):108098. doi: 10.1016/j.isci.2023.108098 (PMC10590818; doi:10.1016/j.isci.2023.108098)
Supplement: Table S4. KEGG enrichment analysis results, related to Figure 3C [file mmc4.xlsx]

## Sheet: Sheet1
Table S4. KEGG enrichment analysis results, related to Figure 3C.
Category	Term	Enriched Genes	Count	List Total	Count Ratio(%)	P-Value	Pop Hits	Pop Total	Fold Enrichment	Bonferroni	Benjamini	FDR
KEGG_PATHWAY	hsa05417:Lipid and atherosclerosis	GSK3B, CXCL1, TNF, RELA, ICAM1, CASP9, MAPK8, CASP8, CASP3, CCL2, AKT1, MAPK1, JUN, HSP90AA1, VCAM1, HSPA4, NOS3, MMP3, STAT3, FOS, MMP9, IL6, IL1B, KRAS, PPARG, TP53, TLR4, MYD88, NFE2L2	29	73	39.726	9.10489e-27	215	8205	15.5876	2.0486e-24	2.0486e-24	6.46447e-25
KEGG_PATHWAY	hsa04657:IL-17 signaling pathway	GSK3B, JUN, HSP90AA1, CSF2, IL13, MMP3, CXCL1, FOS, PTGS2, TNF, MMP9, RELA, IL4, IL6, MAPK8, CASP8, IFNG, IL1B, CASP3, CCL2, MAPK1, IL17A	22	73	30.137	3.94688e-25	94	8205	27.0467	8.88048e-23	4.44024e-23	1.40114e-23
KEGG_PATHWAY	hsa05200:Pathways in cancer	GSK3B, PTEN, PTGS2, HIF1A, RELA, EGFR, CASP9, MAPK8, CASP8, CDH1, CASP3, AKT1, MAPK1, JUN, HSP90AA1, TGFB1, MMP2, IL13, STAT3, FN1, IGF1, FOS, MMP9, ESR1, IL2, MTOR, VEGFA, IL4, IL6, IFNG, CTNNB1, KRAS, PPARG, TP53, NFE2L2	35	73	47.9452	1.54841e-22	531	8205	7.61717	3.48393e-20	1.16131e-20	3.66458e-21
KEGG_PATHWAY	hsa05418:Fluid shear stress and atherosclerosis	JUN, HSP90AA1, VCAM1, NOS3, MMP2, FOS, TNF, MMP9, RELA, ACTB, ACTG1, ICAM1, VEGFA, IL1A, MAPK8, IFNG, IL1B, CCL2, AKT1, CTNNB1, TP53, NFE2L2	22	73	30.137	2.53377e-21	139	8205	18.2906	5.70099e-19	1.21143e-19	3.82275e-20
KEGG_PATHWAY	hsa04933:AGE-RAGE signaling pathway in diabetic complications	JUN, TGFB1, VCAM1, NOS3, MMP2, STAT3, FN1, TNF, RELA, ICAM1, VEGFA, IL1A, IL6, MAPK8, IL1B, CASP3, CCL2, AKT1, MAPK1, KRAS	20	73	27.3973	2.69208e-21	100	8205	23.1127	6.05717e-19	1.21143e-19	3.82275e-20
KEGG_PATHWAY	hsa04668:TNF signaling pathway	JUN, VCAM1, CSF2, MMP3, CXCL1, FOS, PTGS2, TNF, MMP9, RELA, ICAM1, IL6, MAPK8, CASP8, CREB1, IL1B, CASP3, CCL2, AKT1, MAPK1	20	73	27.3973	2.64599e-20	112	8205	20.6363	5.95348e-18	9.92246e-19	3.13109e-19
KEGG_PATHWAY	hsa05167:Kaposi sarcoma-associated herpesvirus infection	GSK3B, JUN, CSF2, STAT3, CXCL1, FOS, PTGS2, HIF1A, MTOR, RELA, ICAM1, VEGFA, CASP9, IL6, MAPK8, CASP8, CREB1, CASP3, AKT1, MAPK1, CTNNB1, KRAS, TP53	23	73	31.5068	1.53598e-19	194	8205	13.7008	3.45596e-17	4.93708e-18	1.55792e-18
KEGG_PATHWAY	hsa05142:Chagas disease	IL10, JUN, TGFB1, ACE, FOS, TNF, IL2, RELA, IL6, MAPK8, CASP8, IFNG, IL1B, CCL2, AKT1, MAPK1, TLR4, MYD88	18	73	24.6575	4.53353e-18	102	8205	20.3935	1.02004e-15	1.27505e-16	4.02351e-17
KEGG_PATHWAY	hsa05323:Rheumatoid arthritis	JUN, TGFB1, CSF2, MMP3, CXCL1, FOS, TNF, ICAM1, VEGFA, IL1A, IL6, IFNG, IL1B, CCL2, TNFSF11, TLR4, IL17A	17	73	23.2877	2.8485e-17	93	8205	21.1245	6.40912e-15	7.12125e-16	2.24715e-16
KEGG_PATHWAY	hsa05215:Prostate cancer	GSK3B, HSP90AA1, MMP3, PTEN, IGF1, MMP9, EGFR, MTOR, RELA, INS, CASP9, CREB1, AKT1, MAPK1, CTNNB1, KRAS, TP53	17	73	23.2877	5.77576e-17	97	8205	20.2534	2.498e-14	1.29954e-15	4.10079e-16
KEGG_PATHWAY	hsa05321:Inflammatory bowel disease	IL10, JUN, TGFB1, IL13, STAT3, TNF, IL2, RELA, IL4, IL1A, IL6, IFNG, IL1B, TLR4, IL17A	15	73	20.5479	1.16712e-16	65	8205	26.6685	2.498e-14	2.3873e-15	7.53326e-16
KEGG_PATHWAY	hsa05205:Proteoglycans in cancer	TGFB1, MMP2, STAT3, FN1, IGF1, HIF1A, ESR1, TNF, MMP9, EGFR, MTOR, ACTB, ACTG1, VEGFA, CASP3, AKT1, MAPK1, CTNNB1, KRAS, TP53, TLR4	21	73	28.7671	1.81513e-16	205	8205	11.8382	4.996e-14	3.40338e-15	1.07395e-15
KEGG_PATHWAY	hsa05161:Hepatitis B	JUN, TGFB1, STAT3, FOS, TNF, MMP9, RELA, CASP9, IL6, MAPK8, CASP8, CREB1, CASP3, AKT1, MAPK1, KRAS, TP53, TLR4, MYD88	19	73	26.0274	7.30419e-16	162	8205	13.5537	1.7486e-13	1.26419e-14	3.98921e-15
KEGG_PATHWAY	hsa05135:Yersinia infection	IL10, GSK3B, JUN, FN1, FOS, TNF, IL2, RELA, ACTB, ACTG1, IL6, MAPK8, IL1B, CCL2, AKT1, MAPK1, TLR4, MYD88	18	73	24.6575	7.90768e-16	137	8205	15.1835	1.7486e-13	1.27088e-14	4.01032e-15
KEGG_PATHWAY	hsa04659:Th17 cell differentiation	JUN, HSP90AA1, TGFB1, STAT3, FOS, HIF1A, IL2, MTOR, RELA, IL4, IL6, MAPK8, IFNG, IL1B, MAPK1, IL17A	16	73	21.9178	8.99794e-15	108	8205	17.1205	2.02338e-12	1.34969e-13	4.25902e-14
KEGG_PATHWAY	hsa05163:Human cytomegalovirus infection	GSK3B, STAT3, PTGS2, TNF, EGFR, MTOR, RELA, VEGFA, CASP9, IL6, CASP8, CREB1, IL1B, CASP3, CCL2, AKT1, MAPK1, CTNNB1, KRAS, TP53	20	73	27.3973	1.8201e-14	225	8205	10.2723	4.09672e-12	2.55952e-13	8.07671e-14
KEGG_PATHWAY	hsa05162:Measles	GSK3B, JUN, STAT3, FOS, IL2, RELA, CASP9, IL1A, IL6, MAPK8, CASP8, IL1B, CASP3, AKT1, TP53, TLR4, MYD88	17	73	23.2877	2.1908e-14	139	8205	14.1337	4.92106e-12	2.89959e-13	9.14983e-14
KEGG_PATHWAY	hsa05140:Leishmaniasis	IL10, JUN, TGFB1, FOS, PTGS2, TNF, RELA, IL4, IL1A, IFNG, IL1B, MAPK1, TLR4, MYD88	14	73	19.1781	4.73858e-14	77	8205	21.0115	1.06665e-11	5.92322e-13	1.86911e-13
KEGG_PATHWAY	hsa04151:PI3K-Akt signaling pathway	GSK3B, HSP90AA1, NOS3, BDNF, PTEN, FN1, IGF1, NGF, EGFR, IL2, MTOR, RELA, INS, VEGFA, CASP9, IL4, IL6, CREB1, AKT1, MAPK1, KRAS, TP53, TLR4	23	73	31.5068	6.29696e-14	354	8205	7.50836	1.41637e-11	7.45692e-13	2.35307e-13
KEGG_PATHWAY	hsa04932:Non-alcoholic fatty liver disease	GSK3B, JUN, TGFB1, ADIPOQ, FOS, TNF, RELA, INS, IL1A, IL6, MAPK8, CASP8, IL1B, CASP3, LEP, AKT1, PPARG	17	73	23.2877	1.24383e-13	155	8205	12.6747	2.79776e-11	1.39931e-12	4.41559e-13
KEGG_PATHWAY	hsa05210:Colorectal cancer	GSK3B, JUN, TGFB1, FOS, EGFR, MTOR, CASP9, MAPK8, CASP3, AKT1, MAPK1, CTNNB1, KRAS, TP53	14	73	19.1781	2.11535e-13	86	8205	18.8126	4.75869e-11	2.26645e-12	7.1519e-13
KEGG_PATHWAY	hsa04066:HIF-1 signaling pathway	NOS3, STAT3, IGF1, HIF1A, EGFR, MTOR, RELA, INS, VEGFA, IL6, IFNG, AKT1, MAPK1, GAPDH, TLR4	15	73	20.5479	2.36687e-13	109	8205	15.9032	5.32574e-11	2.42066e-12	7.63853e-13
KEGG_PATHWAY	hsa05235:PD-L1 expression and PD-1 checkpoint pathway in cancer	JUN, STAT3, PTEN, FOS, HIF1A, EGFR, MTOR, RELA, IFNG, AKT1, MAPK1, KRAS, TLR4, MYD88	14	73	19.1781	3.35046e-13	89	8205	18.1785	7.53897e-11	3.27763e-12	1.03427e-12
KEGG_PATHWAY	hsa04936:Alcoholic liver disease	GSK3B, ADIPOQ, CXCL1, SIRT1, TNF, RELA, IL6, MAPK8, CASP8, IL1B, CASP3, AKT1, CTNNB1, TLR4, MYD88, IL17A	16	73	21.9178	5.67451e-13	142	8205	13.0212	1.27673e-10	5.26254e-12	1.66062e-12
KEGG_PATHWAY	hsa05164:Influenza A	TNF, RELA, ACTB, ACTG1, ICAM1, CASP9, IL1A, IL6, CASP8, IFNG, IL1B, CASP3, CCL2, AKT1, MAPK1, TLR4, MYD88	17	73	23.2877	5.84727e-13	171	8205	11.4888	1.3157e-10	5.26254e-12	1.66062e-12
KEGG_PATHWAY	hsa05133:Pertussis	IL10, JUN, FOS, TNF, RELA, IL1A, IL6, MAPK8, IL1B, CASP3, MAPK1, TLR4, MYD88	13	73	17.8082	1.12413e-12	76	8205	19.7674	2.52923e-10	9.72801e-12	3.06973e-12
KEGG_PATHWAY	hsa05152:Tuberculosis	IL10, TGFB1, TNF, RELA, CASP9, IL1A, IL6, MAPK8, CASP8, CREB1, IFNG, IL1B, CASP3, AKT1, MAPK1, TLR4, MYD88	17	73	23.2877	1.3029e-12	180	8205	10.9143	2.93165e-10	1.08575e-11	3.42615e-12
KEGG_PATHWAY	hsa04010:MAPK signaling pathway	JUN, TGFB1, BDNF, FOS, IGF1, NGF, TNF, EGFR, RELA, INS, VEGFA, IL1A, MAPK8, IL1B, CASP3, AKT1, MAPK1, KRAS, TP53, MYD88	20	73	27.3973	2.32184e-12	294	8205	7.86145	5.22407e-10	1.86576e-11	5.88751e-12
KEGG_PATHWAY	hsa04660:T cell receptor signaling pathway	IL10, GSK3B, JUN, CSF2, FOS, TNF, IL2, RELA, IL4, MAPK8, IFNG, AKT1, MAPK1, KRAS	14	73	19.1781	2.64372e-12	104	8205	15.5566	5.94849e-10	2.05117e-11	6.47257e-12
KEGG_PATHWAY	hsa04210:Apoptosis	JUN, FOS, NGF, TNF, RELA, ACTB, ACTG1, CASP9, MAPK8, CASP8, CASP3, AKT1, MAPK1, KRAS, TP53	15	73	20.5479	5.2693e-12	136	8205	12.746	1.1856e-09	3.95198e-11	1.24707e-11
KEGG_PATHWAY	hsa05145:Toxoplasmosis	IL10, TGFB1, STAT3, TNF, RELA, CASP9, MAPK8, CASP8, IFNG, CASP3, AKT1, MAPK1, TLR4, MYD88	14	73	19.1781	6.96881e-12	112	8205	14.4454	1.56797e-09	5.05801e-11	1.59608e-11
KEGG_PATHWAY	hsa05144:Malaria	IL10, IL6, TGFB1, VCAM1, IFNG, IL1B, CCL2, TNF, TLR4, MYD88, ICAM1	11	73	15.0685	8.22919e-12	50	8205	25.4239	1.85157e-09	5.78615e-11	1.82585e-11
KEGG_PATHWAY	hsa05132:Salmonella infection	JUN, HSP90AA1, FOS, TNF, RELA, ACTB, ACTG1, IL6, MAPK8, CASP8, IL1B, CASP3, AKT1, MAPK1, CTNNB1, GAPDH, TLR4, MYD88	18	73	24.6575	1.70716e-11	249	8205	8.35398	3.8411e-09	1.16397e-10	3.67298e-11
KEGG_PATHWAY	hsa01522:Endocrine resistance	JUN, MMP2, FOS, IGF1, ESR1, MMP9, EGFR, MTOR, MAPK8, AKT1, MAPK1, KRAS, TP53	13	73	17.8082	2.54615e-11	98	8205	15.3298	5.72884e-09	1.68495e-10	5.31697e-11
KEGG_PATHWAY	hsa05212:Pancreatic cancer	CASP9, MAPK8, TGFB1, STAT3, MAPK1, AKT1, KRAS, TP53, RELA, EGFR, MTOR, VEGFA	12	73	16.4384	2.85126e-11	76	8205	18.2468	6.41534e-09	1.83296e-10	5.78399e-11
KEGG_PATHWAY	hsa04380:Osteoclast differentiation	JUN, TGFB1, FOS, TNF, RELA, IL1A, MAPK8, CREB1, IFNG, IL1B, AKT1, TNFSF11, MAPK1, PPARG	14	73	19.1781	3.91111e-11	128	8205	12.6397	8.80001e-09	2.44445e-10	7.71358e-11
KEGG_PATHWAY	hsa04926:Relaxin signaling pathway	JUN, TGFB1, NOS3, MMP2, FOS, MMP9, EGFR, RELA, VEGFA, MAPK8, CREB1, AKT1, MAPK1, KRAS	14	73	19.1781	4.32107e-11	129	8205	12.5418	9.72242e-09	2.62768e-10	8.29179e-11
KEGG_PATHWAY	hsa04625:C-type lectin receptor signaling pathway	IL10, JUN, PTGS2, TNF, IL2, RELA, IL6, MAPK8, CASP8, IL1B, AKT1, MAPK1, KRAS	13	73	17.8082	5.2078e-11	104	8205	14.4454	1.17176e-08	3.0351e-10	9.57743e-11
KEGG_PATHWAY	hsa04068:FoxO signaling pathway	IL10, TGFB1, STAT3, PTEN, IGF1, SIRT1, EGFR, INS, IL6, MAPK8, CAT, AKT1, MAPK1, KRAS	14	73	19.1781	5.26084e-11	131	8205	12.3503	1.18369e-08	3.0351e-10	9.57743e-11
KEGG_PATHWAY	hsa05171:Coronavirus disease - COVID-19	JUN, ACE, CSF2, STAT3, MMP3, FOS, TNF, EGFR, IL2, RELA, IL6, MAPK8, IL1B, CCL2, MAPK1, TLR4, MYD88	17	73	23.2877	6.36302e-11	232	8205	8.46801	1.43168e-08	3.5792e-10	1.12944e-10
KEGG_PATHWAY	hsa05130:Pathogenic Escherichia coli infection	JUN, FOS, TNF, RELA, ACTB, ACTG1, CASP9, IL6, MAPK8, CASP8, IL1B, CASP3, MAPK1, GAPDH, TLR4, MYD88	16	73	21.9178	6.74473e-11	197	8205	9.38586	1.51756e-08	3.70138e-10	1.16799e-10
KEGG_PATHWAY	hsa04211:Longevity regulating pathway	CREB1, ADIPOQ, CAT, AKT1, KRAS, PPARG, IGF1, SIRT1, TP53, RELA, MTOR, INS	12	73	16.4384	1.6675e-10	89	8205	15.5816	3.75187e-08	8.93302e-10	2.81886e-10
KEGG_PATHWAY	hsa05224:Breast cancer	GSK3B, JUN, PTEN, FOS, IGF1, ESR1, EGFR, MTOR, AKT1, TNFSF11, MAPK1, CTNNB1, KRAS, TP53	14	73	19.1781	2.27052e-10	147	8205	11.006	5.10868e-08	1.18807e-09	3.74901e-10
KEGG_PATHWAY	hsa05010:Alzheimer disease	GSK3B, APP, PTGS2, TNF, MTOR, RELA, INS, CASP9, IL1A, IL6, MAPK8, CASP8, IL1B, CASP3, AKT1, MAPK1, CTNNB1, KRAS, APOE, GAPDH	20	73	27.3973	2.46241e-10	384	8205	6.01893	5.54041e-08	1.247e-09	3.93498e-10
KEGG_PATHWAY	hsa04060:Cytokine-cytokine receptor interaction	IL10, TGFB1, CSF2, IL13, CXCL1, NGF, TNF, IL2, IL4, IL1A, IL6, IFNG, IL1B, LEP, CCL2, TNFSF11, CCR2, IL17A	18	73	24.6575	2.494e-10	295	8205	7.05132	5.6115e-08	1.247e-09	3.93498e-10
KEGG_PATHWAY	hsa04917:Prolactin signaling pathway	GSK3B, MAPK8, STAT3, TNFSF11, MAPK1, AKT1, KRAS, FOS, ESR1, RELA, INS	11	73	15.0685	2.77968e-10	70	8205	18.16	6.25427e-08	1.35962e-09	4.29037e-10
KEGG_PATHWAY	hsa05166:Human T-cell leukemia virus 1 infection	JUN, TGFB1, CSF2, PTEN, FOS, TNF, IL2, RELA, ICAM1, IL6, MAPK8, CREB1, AKT1, MAPK1, KRAS, TP53	16	73	21.9178	3.6715e-10	222	8205	8.32889	8.26088e-08	1.75763e-09	5.54631e-10
KEGG_PATHWAY	hsa05160:Hepatitis C	GSK3B, STAT3, TNF, EGFR, RELA, CASP9, CASP8, IFNG, CASP3, AKT1, MAPK1, CTNNB1, KRAS, TP53	14	73	19.1781	5.18529e-10	157	8205	10.305	1.16669e-07	2.43061e-09	7.66991e-10
KEGG_PATHWAY	hsa05146:Amoebiasis	IL10, IL6, TGFB1, CSF2, IFNG, IL1B, CASP3, FN1, CXCL1, TNF, TLR4, RELA	12	73	16.4384	7.46003e-10	102	8205	13.5957	1.67851e-07	3.42552e-09	1.08094e-09
KEGG_PATHWAY	hsa05134:Legionellosis	CASP9, IL6, CASP8, IL1B, CASP3, CXCL1, TNF, TLR4, RELA, MYD88	10	73	13.6986	9.16071e-10	57	8205	20.2743	2.06116e-07	4.06599e-09	1.28305e-09
KEGG_PATHWAY	hsa04620:Toll-like receptor signaling pathway	IL6, JUN, MAPK8, CASP8, IL1B, MAPK1, AKT1, FOS, TNF, TLR4, RELA, MYD88	12	73	16.4384	9.21625e-10	104	8205	13.3342	2.07366e-07	4.06599e-09	1.28305e-09
KEGG_PATHWAY	hsa01521:EGFR tyrosine kinase inhibitor resistance	GSK3B, IL6, STAT3, PTEN, MAPK1, AKT1, KRAS, IGF1, EGFR, MTOR, VEGFA	11	73	15.0685	9.5039e-10	79	8205	16.0911	2.13838e-07	4.11226e-09	1.29765e-09
KEGG_PATHWAY	hsa05213:Endometrial cancer	CASP9, GSK3B, CDH1, PTEN, MAPK1, CTNNB1, AKT1, KRAS, TP53, EGFR	10	73	13.6986	1.07705e-09	58	8205	19.9247	2.42336e-07	4.57239e-09	1.44284e-09
KEGG_PATHWAY	hsa04931:Insulin resistance	GSK3B, IL6, MAPK8, CREB1, NOS3, STAT3, PTEN, AKT1, TNF, RELA, MTOR, INS	12	73	16.4384	1.388e-09	108	8205	12.8404	3.12299e-07	5.78332e-09	1.82496e-09
KEGG_PATHWAY	hsa05131:Shigellosis	GSK3B, JUN, CSF2, TNF, EGFR, MTOR, RELA, ACTB, ACTG1, MAPK8, IL1B, AKT1, MAPK1, TP53, TLR4, MYD88	16	73	21.9178	1.62848e-09	247	8205	7.48589	3.66408e-07	6.66196e-09	2.10222e-09
KEGG_PATHWAY	hsa04919:Thyroid hormone signaling pathway	CASP9, GSK3B, MAPK1, CTNNB1, AKT1, KRAS, HIF1A, ESR1, TP53, MTOR, ACTB, ACTG1	12	73	16.4384	4.71043e-09	121	8205	11.4608	1.05985e-06	1.89258e-08	5.97215e-09
KEGG_PATHWAY	hsa05165:Human papillomavirus infection	GSK3B, PTEN, FN1, PTGS2, TNF, EGFR, MTOR, RELA, VEGFA, CASP8, CREB1, CASP3, AKT1, MAPK1, CTNNB1, KRAS, TP53	17	73	23.2877	1.17126e-08	331	8205	5.93528	2.63532e-06	4.62338e-08	1.45893e-08
KEGG_PATHWAY	hsa05225:Hepatocellular carcinoma	GSK3B, TGFB1, PTEN, EGFR, MTOR, ACTB, ACTG1, AKT1, MAPK1, CTNNB1, KRAS, TP53, NFE2L2	13	73	17.8082	1.39263e-08	168	8205	8.9424	3.13342e-06	5.40245e-08	1.70477e-08
KEGG_PATHWAY	hsa04915:Estrogen signaling pathway	HSP90AA1, JUN, CREB1, NOS3, MMP2, MAPK1, AKT1, KRAS, FOS, ESR1, MMP9, EGFR	12	73	16.4384	1.89477e-08	138	8205	10.049	4.26323e-06	7.22583e-08	2.28015e-08
KEGG_PATHWAY	hsa05143:African trypanosomiasis	IL10, IL6, VCAM1, IFNG, IL1B, TNF, MYD88, ICAM1	8	73	10.9589	2.03457e-08	37	8205	24.9867	4.57777e-06	7.44777e-08	2.35018e-08
KEGG_PATHWAY	hsa05170:Human immunodeficiency virus 1 infection	JUN, FOS, TNF, MTOR, RELA, CASP9, MAPK8, CASP8, CASP3, AKT1, MAPK1, KRAS, TLR4, MYD88	14	73	19.1781	2.05227e-08	212	8205	7.63154	4.61761e-06	7.44777e-08	2.35018e-08
KEGG_PATHWAY	hsa05207:Chemical carcinogenesis - receptor activation	JUN, HSP90AA1, STAT3, FOS, ESR1, EGFR, MTOR, RELA, VEGFA, CREB1, AKT1, TNFSF11, MAPK1, KRAS	14	73	19.1781	2.05227e-08	212	8205	7.63154	4.61761e-06	7.44777e-08	2.35018e-08
KEGG_PATHWAY	hsa04621:NOD-like receptor signaling pathway	JUN, HSP90AA1, CXCL1, TNF, RELA, IL6, MAPK8, CASP8, IL1B, CCL2, MAPK1, TLR4, MYD88	13	73	17.8082	3.86693e-08	184	8205	8.1648	8.70056e-06	1.38105e-07	4.35797e-08
KEGG_PATHWAY	hsa05219:Bladder cancer	CDH1, MMP2, MAPK1, KRAS, TP53, MMP9, EGFR, VEGFA	8	73	10.9589	4.32454e-08	41	8205	22.549	9.73017e-06	1.52035e-07	4.79754e-08
KEGG_PATHWAY	hsa04510:Focal adhesion	GSK3B, JUN, PTEN, FN1, IGF1, EGFR, ACTB, ACTG1, VEGFA, MAPK8, AKT1, MAPK1, CTNNB1	13	73	17.8082	1.02946e-07	201	8205	7.47425	2.31625e-05	3.5635e-07	1.12448e-07
KEGG_PATHWAY	hsa05169:Epstein-Barr virus infection	JUN, STAT3, TNF, RELA, ICAM1, CASP9, IL6, MAPK8, CASP8, CASP3, AKT1, TP53, MYD88	13	73	17.8082	1.08723e-07	202	8205	7.43725	2.44623e-05	3.70645e-07	1.16959e-07
KEGG_PATHWAY	hsa05415:Diabetic cardiomyopathy	GSK3B, TGFB1, ACE, NOS3, MMP2, PTEN, MMP9, MTOR, RELA, INS, MAPK8, AKT1, GAPDH	13	73	17.8082	1.14788e-07	203	8205	7.40061	2.5827e-05	3.85482e-07	1.21641e-07
KEGG_PATHWAY	hsa04630:JAK-STAT signaling pathway	IL10, IL4, IL6, CSF2, IFNG, LEP, STAT3, IL13, AKT1, EGFR, IL2, MTOR	12	73	16.4384	1.28666e-07	166	8205	8.35398	2.89494e-05	4.25732e-07	1.34342e-07
KEGG_PATHWAY	hsa04064:NF-kappa B signaling pathway	VCAM1, IL1B, TNFSF11, CXCL1, PTGS2, TNF, TLR4, RELA, MYD88, ICAM1	10	73	13.6986	2.03807e-07	104	8205	11.1119	4.58554e-05	6.64587e-07	2.09714e-07
KEGG_PATHWAY	hsa05208:Chemical carcinogenesis - reactive oxygen species	JUN, PTEN, FOS, HIF1A, EGFR, RELA, VEGFA, MAPK8, CAT, AKT1, MAPK1, KRAS, NFE2L2	13	73	17.8082	3.19881e-07	223	8205	6.73688	7.19707e-05	1.02203e-06	3.22507e-07
KEGG_PATHWAY	hsa05022:Pathways of neurodegeneration - multiple diseases	GSK3B, APP, BDNF, PTGS2, TNF, MTOR, RELA, CASP9, IL1A, IL6, MAPK8, CASP8, IL1B, CASP3, CAT, MAPK1, CTNNB1, KRAS	18	73	24.6575	3.22507e-07	476	8205	4.37004	7.25614e-05	1.02203e-06	3.22507e-07
KEGG_PATHWAY	hsa04722:Neurotrophin signaling pathway	GSK3B, JUN, MAPK8, BDNF, MAPK1, AKT1, KRAS, NGF, TP53, RELA	10	73	13.6986	6.4843e-07	119	8205	9.71121	0.000145886	2.02634e-06	6.4843e-07
KEGG_PATHWAY	hsa04218:Cellular senescence	IL1A, IL6, TGFB1, PTEN, MAPK1, AKT1, KRAS, SIRT1, TP53, RELA, MTOR	11	73	15.0685	6.89191e-07	156	8205	8.1487	0.000155056	2.1171e-06	6.89191e-07
KEGG_PATHWAY	hsa04935:Growth hormone synthesis, secretion and action	GSK3B, MAPK8, CREB1, STAT3, MAPK1, AKT1, KRAS, FOS, IGF1, MTOR	10	73	13.6986	6.9629e-07	120	8205	9.63028	0.000156653	2.1171e-06	6.9629e-07
KEGG_PATHWAY	hsa04658:Th1 and Th2 cell differentiation	IL4, JUN, MAPK8, IFNG, IL13, MAPK1, FOS, RELA, IL2	9	73	12.3288	9.81522e-07	92	8205	11.3051	0.000220818	2.94456e-06	9.81522e-07
KEGG_PATHWAY	hsa04015:Rap1 signaling pathway	CDH1, MAPK1, CTNNB1, AKT1, KRAS, IGF1, NGF, EGFR, ACTB, ACTG1, INS, VEGFA	12	73	16.4384	1.36803e-06	210	8205	6.60362	0.000307761	4.0501e-06	1.36803e-06
KEGG_PATHWAY	hsa05221:Acute myeloid leukemia	CSF2, STAT3, MAPK1, AKT1, KRAS, MPO, RELA, MTOR	8	73	10.9589	1.40371e-06	67	8205	13.7986	0.000315785	4.10175e-06	1.40371e-06
KEGG_PATHWAY	hsa04664:Fc epsilon RI signaling pathway	IL4, MAPK8, CSF2, IL13, MAPK1, AKT1, KRAS, TNF	8	73	10.9589	1.55427e-06	68	8205	13.5957	0.00034965	4.48347e-06	1.55427e-06
KEGG_PATHWAY	hsa05231:Choline metabolism in cancer	JUN, MAPK8, MAPK1, AKT1, KRAS, FOS, HIF1A, EGFR, MTOR	9	73	12.3288	1.59347e-06	98	8205	10.613	0.000358466	4.53835e-06	1.59347e-06
KEGG_PATHWAY	hsa04920:Adipocytokine signaling pathway	MAPK8, LEP, STAT3, ADIPOQ, AKT1, TNF, RELA, MTOR	8	73	10.9589	1.71812e-06	69	8205	13.3987	0.000386504	4.83223e-06	1.71812e-06
KEGG_PATHWAY	hsa05230:Central carbon metabolism in cancer	PTEN, MAPK1, AKT1, KRAS, HIF1A, TP53, EGFR, MTOR	8	73	10.9589	1.89619e-06	70	8205	13.2072	0.000426553	5.26721e-06	1.89619e-06
KEGG_PATHWAY	hsa05218:Melanoma	CDH1, PTEN, MAPK1, AKT1, KRAS, IGF1, TP53, EGFR	8	73	10.9589	2.29891e-06	72	8205	12.8404	0.000517121	6.30798e-06	2.29891e-06
KEGG_PATHWAY	hsa05214:Glioma	PTEN, MAPK1, AKT1, KRAS, IGF1, TP53, EGFR, MTOR	8	73	10.9589	3.03544e-06	75	8205	12.3268	0.000682743	8.22861e-06	3.03544e-06
KEGG_PATHWAY	hsa05226:Gastric cancer	GSK3B, TGFB1, CDH1, MAPK1, CTNNB1, AKT1, KRAS, TP53, EGFR, MTOR	10	73	13.6986	4.26864e-06	149	8205	7.75593	0.000959985	1.14339e-05	4.26864e-06
KEGG_PATHWAY	hsa04071:Sphingolipid signaling pathway	MAPK8, NOS3, PTEN, MAPK1, AKT1, KRAS, TNF, TP53, RELA	9	73	12.3288	6.89034e-06	119	8205	8.74009	0.00154913	1.82391e-05	6.89034e-06
KEGG_PATHWAY	hsa04012:ErbB signaling pathway	GSK3B, JUN, MAPK8, MAPK1, AKT1, KRAS, EGFR, MTOR	8	73	10.9589	7.05619e-06	85	8205	10.8766	0.00158639	1.8461e-05	7.05619e-06
KEGG_PATHWAY	hsa04217:Necroptosis	IL1A, HSP90AA1, MAPK8, CASP8, IFNG, IL1B, STAT3, HMGB1, TNF, TLR4	10	73	13.6986	7.27276e-06	159	8205	7.26814	0.00163504	1.88089e-05	7.27276e-06
KEGG_PATHWAY	hsa04152:AMPK signaling pathway	CREB1, LEP, ADIPOQ, AKT1, PPARG, IGF1, SIRT1, MTOR, INS	9	73	12.3288	7.79901e-06	121	8205	8.59562	0.00175324	1.99406e-05	7.79901e-06
KEGG_PATHWAY	hsa04370:VEGF signaling pathway	CASP9, NOS3, MAPK1, AKT1, KRAS, PTGS2, VEGFA	7	73	9.58904	9.78832e-06	59	8205	13.7109	0.00219996	2.47457e-05	9.78832e-06
KEGG_PATHWAY	hsa05222:Small cell lung cancer	CASP9, CASP3, PTEN, FN1, AKT1, PTGS2, TP53, RELA	8	73	10.9589	1.19465e-05	92	8205	10.049	0.00268436	2.98662e-05	1.19465e-05
KEGG_PATHWAY	hsa04213:Longevity regulating pathway - multiple species	CAT, AKT1, KRAS, IGF1, SIRT1, MTOR, INS	7	73	9.58904	1.30891e-05	62	8205	13.0475	0.00294073	3.23631e-05	1.30891e-05
KEGG_PATHWAY	hsa05216:Thyroid cancer	CDH1, MAPK1, CTNNB1, KRAS, PPARG, TP53	6	73	8.21918	1.37916e-05	37	8205	18.74	0.00309833	3.37296e-05	1.37916e-05
KEGG_PATHWAY	hsa04140:Autophagy - animal	MAPK8, PTEN, MAPK1, AKT1, KRAS, HMGB1, HIF1A, MTOR, INS	9	73	12.3288	2.39671e-05	141	8205	7.37639	0.00537815	5.7985e-05	2.39671e-05
KEGG_PATHWAY	hsa05211:Renal cell carcinoma	JUN, TGFB1, MAPK1, AKT1, KRAS, HIF1A, VEGFA	7	73	9.58904	2.43552e-05	69	8205	11.7238	0.005465	5.82971e-05	2.43552e-05
KEGG_PATHWAY	hsa05332:Graft-versus-host disease	IL1A, IL6, IFNG, IL1B, TNF, IL2	6	73	8.21918	2.60403e-05	42	8205	16.5091	0.005842	6.16743e-05	2.60403e-05
KEGG_PATHWAY	hsa04014:Ras signaling pathway	MAPK8, BDNF, MAPK1, AKT1, KRAS, IGF1, NGF, RELA, EGFR, INS, VEGFA	11	73	15.0685	2.79263e-05	236	8205	5.38643	0.00626381	6.54523e-05	2.79263e-05
KEGG_PATHWAY	hsa04940:Type I diabetes mellitus	IL1A, IFNG, IL1B, TNF, IL2, INS	6	73	8.21918	2.92726e-05	43	8205	16.1251	0.00656479	6.79004e-05	2.92726e-05
KEGG_PATHWAY	hsa05223:Non-small cell lung cancer	CASP9, STAT3, MAPK1, AKT1, KRAS, TP53, EGFR	7	73	9.58904	3.11114e-05	72	8205	11.2353	0.00697574	7.14293e-05	3.11114e-05
KEGG_PATHWAY	hsa04930:Type II diabetes mellitus	MAPK8, ADIPOQ, MAPK1, TNF, MTOR, INS	6	73	8.21918	4.0867e-05	46	8205	15.0735	0.00915311	9.28794e-05	4.0867e-05
KEGG_PATHWAY	hsa04921:Oxytocin signaling pathway	JUN, NOS3, MAPK1, KRAS, FOS, PTGS2, EGFR, ACTB, ACTG1	9	73	12.3288	4.52265e-05	154	8205	6.7537	0.0101246	0.00010176	4.52265e-05
KEGG_PATHWAY	hsa04150:mTOR signaling pathway	GSK3B, PTEN, MAPK1, AKT1, KRAS, IGF1, TNF, MTOR, INS	9	73	12.3288	4.95904e-05	156	8205	6.66712	0.0110961	0.000110474	4.95904e-05
KEGG_PATHWAY	hsa05206:MicroRNAs in cancer	CASP3, STAT3, PTEN, MAPK1, KRAS, PTGS2, SIRT1, TP53, MMP9, EGFR, MTOR, VEGFA	12	73	16.4384	5.52778e-05	310	8205	4.47342	0.0123608	0.000121936	5.52778e-05
KEGG_PATHWAY	hsa04662:B cell receptor signaling pathway	GSK3B, JUN, MAPK1, AKT1, KRAS, FOS, RELA	7	73	9.58904	6.52126e-05	82	8205	9.86517	0.0145662	0.000142455	6.52126e-05
KEGG_PATHWAY	hsa05410:Hypertrophic cardiomyopathy	IL6, TGFB1, ACE, IGF1, TNF, ACTB, ACTG1	7	73	9.58904	0.00010991	90	8205	8.98826	0.0244279	0.000237787	0.00010991
KEGG_PATHWAY	hsa05416:Viral myocarditis	CASP9, CASP8, CASP3, ACTB, ICAM1, ACTG1	6	73	8.21918	0.00014846	60	8205	11.5563	0.0328541	0.000318128	0.00014846
KEGG_PATHWAY	hsa04640:Hematopoietic cell lineage	IL4, IL1A, IL6, CSF2, IL1B, CD34, TNF	7	73	9.58904	0.000186254	99	8205	8.17115	0.0410449	0.000395351	0.000186254
KEGG_PATHWAY	hsa04061:Viral protein interaction with cytokine and cytokine receptor	IL10, IL6, CCL2, CXCL1, TNF, IL2, CCR2	7	73	9.58904	0.000196822	100	8205	8.08944	0.043323	0.000410875	0.000196822
KEGG_PATHWAY	hsa04613:Neutrophil extracellular trap formation	MAPK1, AKT1, HMGB1, MPO, TLR4, RELA, MTOR, ACTB, ACTG1	9	73	12.3288	0.00019722	190	8205	5.47405	0.0434086	0.000410875	0.00019722
KEGG_PATHWAY	hsa04062:Chemokine signaling pathway	GSK3B, STAT3, MAPK1, CCL2, AKT1, KRAS, CXCL1, RELA, CCR2	9	73	12.3288	0.000211906	192	8205	5.41703	0.0465649	0.000437421	0.000211906
KEGG_PATHWAY	hsa04914:Progesterone-mediated oocyte maturation	HSP90AA1, MAPK8, MAPK1, AKT1, KRAS, IGF1, INS	7	73	9.58904	0.000219379	102	8205	7.93082	0.048167	0.000445094	0.000219379
KEGG_PATHWAY	hsa05202:Transcriptional misregulation in cancer	IL6, CSF2, MMP3, PPARG, IGF1, MPO, TP53, MMP9, RELA	9	73	12.3288	0.00021958	193	8205	5.38897	0.04821	0.000445094	0.00021958
KEGG_PATHWAY	hsa05330:Allograft rejection	IL10, IL4, IFNG, TNF, IL2	5	73	6.84932	0.000288124	38	8205	15.2057	0.0627799	0.00057882	0.000288124
KEGG_PATHWAY	hsa05120:Epithelial cell signaling in Helicobacter pylori infection	JUN, MAPK8, CASP3, CXCL1, RELA, EGFR	6	73	8.21918	0.000308014	70	8205	9.90543	0.0669662	0.000613302	0.000308014
KEGG_PATHWAY	hsa05203:Viral carcinogenesis	JUN, CASP8, CREB1, CASP3, STAT3, MAPK1, KRAS, TP53, RELA	9	73	12.3288	0.000320152	204	8205	5.09838	0.0695117	0.000631879	0.000320152
KEGG_PATHWAY	hsa04520:Adherens junction	CDH1, MAPK1, CTNNB1, EGFR, ACTB, ACTG1	6	73	8.21918	0.000329173	71	8205	9.76592	0.0713991	0.000644035	0.000329173
KEGG_PATHWAY	hsa04137:Mitophagy - animal	JUN, MAPK8, KRAS, HIF1A, TP53, RELA	6	73	8.21918	0.000351417	72	8205	9.63028	0.0760365	0.000681628	0.000351417
KEGG_PATHWAY	hsa01524:Platinum drug resistance	CASP9, CASP8, CASP3, MAPK1, AKT1, TP53	6	73	8.21918	0.000374781	73	8205	9.49836	0.0808826	0.000714624	0.000374781
KEGG_PATHWAY	hsa04115:p53 signaling pathway	CASP9, CASP8, CASP3, PTEN, IGF1, TP53	6	73	8.21918	0.000374781	73	8205	9.49836	0.0808826	0.000714624	0.000374781
KEGG_PATHWAY	hsa04670:Leukocyte transendothelial migration	VCAM1, MMP2, CTNNB1, MMP9, ACTB, ICAM1, ACTG1	7	73	9.58904	0.000401017	114	8205	7.096	0.0862944	0.000758225	0.000401017
KEGG_PATHWAY	hsa05220:Chronic myeloid leukemia	TGFB1, MAPK1, AKT1, KRAS, TP53, RELA	6	73	8.21918	0.000451961	76	8205	9.12342	0.0967124	0.000847428	0.000451961
KEGG_PATHWAY	hsa05020:Prion disease	CASP9, IL1A, GSK3B, IL6, MAPK8, CREB1, IL1B, CASP3, MAPK1, TNF	10	73	13.6986	0.000480692	273	8205	4.23309	0.102535	0.000893849	0.000480692
KEGG_PATHWAY	hsa04650:Natural killer cell mediated cytotoxicity	CSF2, IFNG, CASP3, MAPK1, KRAS, TNF, ICAM1	7	73	9.58904	0.000683559	126	8205	6.42019	0.142602	0.00126066	0.000683559
KEGG_PATHWAY	hsa04672:Intestinal immune network for IgA production	IL10, IL4, IL6, TGFB1, IL2	5	73	6.84932	0.000770681	49	8205	11.7922	0.159258	0.00140978	0.000770681
KEGG_PATHWAY	hsa04910:Insulin signaling pathway	GSK3B, MAPK8, MAPK1, AKT1, KRAS, MTOR, INS	7	73	9.58904	0.00105992	137	8205	5.9047	0.212277	0.00192325	0.00105992
KEGG_PATHWAY	hsa04912:GnRH signaling pathway	JUN, MAPK8, MMP2, MAPK1, KRAS, EGFR	6	73	8.21918	0.00113694	93	8205	7.4557	0.225825	0.00204649	0.00113694
KEGG_PATHWAY	hsa05168:Herpes simplex virus 1 infection	TNF, MTOR, RELA, CASP9, IL6, CASP8, IFNG, IL1B, CASP3, CCL2, AKT1, TP53, MYD88	13	73	17.8082	0.0011714	512	8205	2.93423	0.231811	0.00209179	0.0011714
KEGG_PATHWAY	hsa04550:Signaling pathways regulating pluripotency of stem cells	GSK3B, STAT3, MAPK1, CTNNB1, AKT1, KRAS, IGF1	7	73	9.58904	0.00132325	143	8205	5.65695	0.257645	0.00234434	0.00132325
KEGG_PATHWAY	hsa01523:Antifolate resistance	IL6, IL1B, TNF, RELA	4	73	5.47945	0.00204713	30	8205	15.4085	0.369395	0.00359847	0.00204713
KEGG_PATHWAY	hsa05310:Asthma	IL10, IL4, IL13, TNF	4	73	5.47945	0.0022527	31	8205	14.9114	0.397959	0.00392913	0.0022527
KEGG_PATHWAY	hsa04215:Apoptosis - multiple species	CASP9, MAPK8, CASP8, CASP3	4	73	5.47945	0.00247065	32	8205	14.4454	0.426836	0.00427612	0.00247065
KEGG_PATHWAY	hsa04024:cAMP signaling pathway	JUN, MAPK8, CREB1, BDNF, MAPK1, AKT1, FOS, RELA	8	73	10.9589	0.00265532	221	8205	4.18329	0.450222	0.00456066	0.00265532
KEGG_PATHWAY	hsa04810:Regulation of actin cytoskeleton	FN1, MAPK1, AKT1, KRAS, EGFR, ACTB, ACTG1, INS	8	73	10.9589	0.00323853	229	8205	4.03715	0.518019	0.00552022	0.00323853
KEGG_PATHWAY	hsa04960:Aldosterone-regulated sodium reabsorption	MAPK1, KRAS, IGF1, INS	4	73	5.47945	0.0037544	37	8205	12.4933	0.571013	0.00635142	0.0037544
KEGG_PATHWAY	hsa05100:Bacterial invasion of epithelial cells	CDH1, FN1, CTNNB1, ACTB, ACTG1	5	73	6.84932	0.00411605	77	8205	7.50412	0.604665	0.00691128	0.00411605
KEGG_PATHWAY	hsa04612:Antigen processing and presentation	HSP90AA1, CREB1, IFNG, HSPA4, TNF	5	73	6.84932	0.00431099	78	8205	7.40791	0.621701	0.00713846	0.00431099
KEGG_PATHWAY	hsa05016:Huntington disease	CASP9, MAPK8, CASP8, CREB1, BDNF, CASP3, PPARG, TP53, MTOR	9	73	12.3288	0.0043148	306	8205	3.39892	0.622027	0.00713846	0.0043148
KEGG_PATHWAY	hsa04371:Apelin signaling pathway	CDH1, NOS3, MAPK1, AKT1, KRAS, MTOR	6	73	8.21918	0.00650764	139	8205	4.98835	0.769845	0.0106877	0.00650764
KEGG_PATHWAY	hsa05030:Cocaine addiction	JUN, CREB1, BDNF, RELA	4	73	5.47945	0.00827737	49	8205	9.43375	0.845901	0.0134957	0.00827737
KEGG_PATHWAY	hsa04072:Phospholipase D signaling pathway	MAPK1, AKT1, KRAS, EGFR, MTOR, INS	6	73	8.21918	0.00843509	148	8205	4.685	0.851318	0.0136539	0.00843509
KEGG_PATHWAY	hsa05414:Dilated cardiomyopathy	TGFB1, IGF1, TNF, ACTB, ACTG1	5	73	6.84932	0.0089541	96	8205	6.01893	0.867841	0.0143905	0.0089541
KEGG_PATHWAY	hsa04916:Melanogenesis	GSK3B, CREB1, MAPK1, CTNNB1, KRAS	5	73	6.84932	0.0106617	101	8205	5.72096	0.910344	0.0169986	0.0106617
KEGG_PATHWAY	hsa04390:Hippo signaling pathway	GSK3B, TGFB1, CDH1, CTNNB1, ACTB, ACTG1	6	73	8.21918	0.010728	157	8205	4.41643	0.911684	0.0169986	0.010728
KEGG_PATHWAY	hsa04928:Parathyroid hormone synthesis, secretion and action	CREB1, TNFSF11, MAPK1, FOS, EGFR	5	73	6.84932	0.0125677	106	8205	5.4511	0.941903	0.0197743	0.0125677
KEGG_PATHWAY	hsa04725:Cholinergic synapse	CREB1, MAPK1, AKT1, KRAS, FOS	5	73	6.84932	0.0155837	113	8205	5.11342	0.97081	0.0243495	0.0155837
KEGG_PATHWAY	hsa04726:Serotonergic synapse	APP, CASP3, MAPK1, KRAS, PTGS2	5	73	6.84932	0.0165222	115	8205	5.02449	0.976448	0.0256379	0.0165222
KEGG_PATHWAY	hsa05031:Amphetamine addiction	JUN, CREB1, FOS, SIRT1	4	73	5.47945	0.0208644	69	8205	6.69933	0.991298	0.032154	0.0208644
KEGG_PATHWAY	hsa04611:Platelet activation	NOS3, MAPK1, AKT1, ACTB, ACTG1	5	73	6.84932	0.0211823	124	8205	4.65981	0.991911	0.0324218	0.0211823
KEGG_PATHWAY	hsa04622:RIG-I-like receptor signaling pathway	MAPK8, CASP8, TNF, RELA	4	73	5.47945	0.021668	70	8205	6.60362	0.992766	0.0329412	0.021668
KEGG_PATHWAY	hsa04728:Dopaminergic synapse	GSK3B, MAPK8, CREB1, AKT1, FOS	5	73	6.84932	0.0259415	132	8205	4.3774	0.997298	0.0391734	0.0259415
KEGG_PATHWAY	hsa05014:Amyotrophic lateral sclerosis	CASP9, CASP3, CAT, TNF, TP53, MTOR, ACTB, ACTG1	8	73	10.9589	0.0348242	364	8205	2.53985	0.999656	0.0522364	0.0348242
KEGG_PATHWAY	hsa04934:Cushing syndrome	GSK3B, CREB1, MAPK1, CTNNB1, EGFR	5	73	6.84932	0.0429863	155	8205	3.72785	0.999949	0.0640524	0.0429863
KEGG_PATHWAY	hsa04350:TGF-beta signaling pathway	TGFB1, IFNG, MAPK1, TNF	4	73	5.47945	0.0471835	95	8205	4.86583	0.999981	0.0698422	0.0471835
KEGG_PATHWAY	hsa04714:Thermogenesis	CREB1, KRAS, PPARG, MTOR, ACTB, ACTG1	6	73	8.21918	0.0474927	232	8205	2.98871	0.999982	0.0698422	0.0474927
